# Supplementary material for: Cortical structural differences in major depressive disorder correlate with cell type-specific transcriptional signatures
Source: Nat Commun. 2021 Mar 12;12:1647. doi: 10.1038/s41467-021-21943-5 (PMC7955076; doi:10.1038/s41467-021-21943-5)
Supplement: Supplementary file 3 — Supplementary Data 1 [file 41467_2021_21943_MOESM3_ESM.xlsx]

## Sheet: PLS-
PLS1- gene names	PLS1- EntrezID	PLS1- gene weights
RHCE	6006	-5.00049
TFRC	7037	-5.00518
ATP6V0A4	50617	-5.00597
EPB41L4B	54566	-5.00763
ANKLE2	23141	-5.01439
SCUBE2	57758	-5.01568
GNPTAB	79158	-5.01668
PON2	5445	-5.01724
DTNB	1838	-5.02912
PI4KA	5297	-5.02986
APEH	327	-5.03188
FOXF2	2295	-5.03217
KLHL1	57626	-5.03343
DIAPH2	1730	-5.03368
DNAJC8	22826	-5.03575
CD58	965	-5.03643
C6orf118	168090	-5.04069
DNAJC10	54431	-5.04294
CD53	963	-5.04972
ORMDL2	29095	-5.0541
SLC29A3	55315	-5.05431
CAP1	10487	-5.05541
ADAMTS9	56999	-5.05987
DIRAS3	9077	-5.06906
BCL11B	64919	-5.06931
TACR2	6865	-5.07239
ENKUR	219670	-5.07457
PRDM16	63976	-5.07673
DDIT4L	115265	-5.07703
PRSS3	5646	-5.08236
DCTN3	11258	-5.08426
BSPRY	54836	-5.08617
GSTM5	2949	-5.09221
SLC25A18	83733	-5.09346
CCNYL1	151195	-5.09552
HPCAL1	3241	-5.09725
DRAM1	55332	-5.0983
THBD	7056	-5.09962
SKAP1	8631	-5.10083
TBC1D24	57465	-5.10148
FCGBP	8857	-5.10161
ADGRF5	221395	-5.10421
GTPBP4	23560	-5.10525
ALOX5AP	241	-5.10637
RREB1	6239	-5.10687
TPM3	7170	-5.10946
DHRS2	10202	-5.10961
CASQ1	844	-5.11191
KLHL2	11275	-5.11334
SYNM	23336	-5.11421
POLR3C	10623	-5.11566
SELPLG	6404	-5.12143
P2RY6	5031	-5.1229
KIF17	57576	-5.12909
FHOD3	80206	-5.13066
SYK	6850	-5.13128
C1D	10438	-5.13705
SH2D1B	117157	-5.13708
GDPD2	54857	-5.13804
OGG1	4968	-5.14074
HSD17B6	8630	-5.14281
PLA2G7	7941	-5.15021
PDHB	5162	-5.16439
B3GNT5	84002	-5.1674
LOC728392	728392	-5.16972
ATP6V1E1	529	-5.17002
TRPV2	51393	-5.17354
UQCRFS1	7386	-5.17614
SHC3	53358	-5.1802
ATP6AP1	537	-5.18179
WDR17	116966	-5.1825
PARVA	55742	-5.18614
C1QA	712	-5.18654
GPR150	285601	-5.19448
MRPS11	64963	-5.19925
OLFM3	118427	-5.19983
RALGPS2	55103	-5.21657
SSC4D	136853	-5.21744
CUL2	8453	-5.21836
PRMT6	55170	-5.21848
MAP2K1	5604	-5.2189
C22orf39	128977	-5.22229
KCTD17	79734	-5.23235
OCA2	4948	-5.24079
CYB5B	80777	-5.24658
BLNK	29760	-5.25585
ABHD12B	145447	-5.25905
ZFP36L1	677	-5.26005
MT1A	4489	-5.26018
CCNQ	92002	-5.26204
FYB1	2533	-5.27182
LUZP2	338645	-5.27216
ELMO2	63916	-5.27403
ACTR3	10096	-5.27577
LINC00900	283143	-5.27978
SLC44A3	126969	-5.28201
VAMP7	6845	-5.28203
B3GALT5-AS1	114041	-5.28499
GPT2	84706	-5.28516
SPRY1	10252	-5.2921
CSGALNACT1	55790	-5.29639
NOL4	8715	-5.3013
CD24	100133941	-5.30524
FIBIN	387758	-5.30808
MT1F	4494	-5.30872
OPTN	10133	-5.31375
ARL6IP1	23204	-5.31491
GGCX	2677	-5.31547
PSMB1	5689	-5.31694
ZDHHC4	55146	-5.31723
SGPP2	130367	-5.3212
COMMD9	29099	-5.32189
ERICH1	157697	-5.32206
ATXN10	25814	-5.32842
SERTM1	400120	-5.33205
SERPINI2	5276	-5.33487
LINC01547	84536	-5.33658
SLC1A4	6509	-5.33927
NUDT4	11163	-5.34149
FAM107A	11170	-5.34582
CENPP	401541	-5.34672
POR	5447	-5.34894
RPAP3	79657	-5.34941
HTR2C	3358	-5.35266
RFLNB	359845	-5.35316
GALM	130589	-5.35491
EPHX1	2052	-5.3556
SNX10	29887	-5.3614
TNNI3	7137	-5.36224
LYRM1	57149	-5.36359
TXLNB	167838	-5.36445
ADK	132	-5.37056
SMYD3	64754	-5.37112
RAN	5901	-5.37281
CFAP44	55779	-5.37287
NBAS	51594	-5.37463
RIT2	6014	-5.37753
BTBD9	114781	-5.38994
AKAP14	158798	-5.39225
ACAA2	10449	-5.39585
TRAF3IP3	80342	-5.39625
PDLIM3	27295	-5.39648
YTHDF2	51441	-5.40482
TP53TG1	11257	-5.40511
SHC2	25759	-5.40521
KLHDC8A	55220	-5.40627
CD99	4267	-5.40818
SQOR	58472	-5.41088
TMEM106A	113277	-5.41279
MDFIC	29969	-5.41361
LIX1L	128077	-5.41427
ARPC5	10092	-5.41543
SEM1	7979	-5.41937
CCDC6	8030	-5.42582
TPRG1L	127262	-5.42694
PCDH15	65217	-5.42969
DPP10	57628	-5.43237
LMO1	4004	-5.4345
NSDHL	50814	-5.43922
ARPC4	10093	-5.44345
CC2D2B	387707	-5.4449
NPTX2	4885	-5.44554
MED16	10025	-5.44723
MRPL49	740	-5.44796
PPIL6	285755	-5.4494
GALNTL5	168391	-5.45279
GRM3	2913	-5.45296
SRP19	6728	-5.45661
TTLL1	25809	-5.45664
FN3KRP	79672	-5.45831
WSB2	55884	-5.46322
NAV3	89795	-5.46344
SAMD14	201191	-5.46422
PSME1	5720	-5.46607
VAMP8	8673	-5.46888
GPM6B	2824	-5.47361
NOL4L	140688	-5.47881
SND1	27044	-5.4791
CD33	945	-5.48268
ERCC6L2	375748	-5.49054
MYH15	22989	-5.49412
LRRTM4	80059	-5.495
UCHL1	7345	-5.49522
APOM	55937	-5.50141
KPNA2	3838	-5.50489
CREG2	200407	-5.506
ZC3H15	55854	-5.50666
CDH10	1008	-5.5081
ALPL	249	-5.51159
FUOM	282969	-5.51173
GRAMD4	23151	-5.51822
FAM117A	81558	-5.52288
DBNL	28988	-5.52498
PTGR2	145482	-5.52674
SAMD9	54809	-5.52702
ALDH9A1	223	-5.52729
MARCKS	4082	-5.52752
TMEM9	252839	-5.5276
SYNPO	11346	-5.52818
LRRN1	57633	-5.52959
LAPTM5	7805	-5.53505
ADGRG1	9289	-5.53522
IGSF22	283284	-5.54132
CCNA1	8900	-5.5428
BCAS2	10286	-5.54523
PCMT1	5110	-5.55052
MT1X	4501	-5.55297
CMTM4	146223	-5.55431
TMEM117	84216	-5.55591
LRPAP1	4043	-5.55774
CARMIL3	90668	-5.55882
PIRT	644139	-5.56026
FAM207A	85395	-5.56043
MYBPC2	4606	-5.56077
RNF5P1	286140	-5.5646
PTGES	9536	-5.56644
SLC2A5	6518	-5.56838
GNAO1	2775	-5.57867
NT5DC2	64943	-5.58138
ZMYND12	84217	-5.58163
C1QB	713	-5.58318
LRRC42	115353	-5.58559
RIT1	6016	-5.59115
ZMAT2	153527	-5.59327
GMIP	51291	-5.59985
HMGCR	3156	-5.60004
SRRD	402055	-5.6012
IGFBP5	3488	-5.60152
PDE1A	5136	-5.60286
MT1L	4500	-5.60515
DNASE1L1	1774	-5.60879
SLC22A18	5002	-5.6109
TLDC1	57707	-5.61612
TRUB1	142940	-5.62542
HES1	3280	-5.62691
PSMD4	5710	-5.63328
ABCB6	10058	-5.63561
THNSL2	55258	-5.63562
STX7	8417	-5.63612
TLN2	83660	-5.6418
AP1M1	8907	-5.64428
A1BG-AS1	503538	-5.64653
RASAL3	64926	-5.64695
RPL12	6136	-5.64819
WWC1	23286	-5.64897
PITPNB	23760	-5.65159
ZC3HAV1	56829	-5.65166
PRR13	54458	-5.65382
DNAJC19	131118	-5.66343
CALHM6	441168	-5.67169
CNTN6	27255	-5.6749
ARHGAP25	9938	-5.6761
GABRB3	2562	-5.67647
STX12	23673	-5.67707
CARD16	114769	-5.67962
LYVE1	10894	-5.68003
CALB1	793	-5.6885
NABP1	64859	-5.69199
CACHD1	57685	-5.6944
CSF1R	1436	-5.70097
GXYLT2	727936	-5.7102
ASL	435	-5.71256
SH3GLB2	56904	-5.71579
SCG3	29106	-5.71809
KIF21B	23046	-5.71814
PAMR1	25891	-5.71828
GINS2	51659	-5.72116
COCH	1690	-5.73629
CLDN10	9071	-5.73654
DOK1	1796	-5.73903
MEA1	4201	-5.74101
RS1	6247	-5.7411
SERPINB8	5271	-5.74451
CTH	1491	-5.74492
IDI1	3422	-5.74511
ADAMTS8	11095	-5.74556
EFEMP1	2202	-5.74837
DHCR24	1718	-5.75302
C3	718	-5.7532
COL16A1	1307	-5.75329
MYRIP	25924	-5.75623
ANOS1	3730	-5.77092
ZNRF1	84937	-5.77324
BAIAP2L2	80115	-5.77535
SYT4	6860	-5.77903
RGMB	285704	-5.77992
MRPL28	10573	-5.78183
FAM181A	90050	-5.78183
GAL	51083	-5.78438
ACSF2	80221	-5.78557
CAPNS1	826	-5.78908
HMGCS1	3157	-5.79541
OXCT1	5019	-5.80117
SNN	8303	-5.80124
SLC25A26	115286	-5.80402
ACSM5	54988	-5.80808
MCHR1	2847	-5.81234
LMAN2L	81562	-5.81389
RAB11A	8766	-5.81597
FAM32A	26017	-5.8189
DMAC1	90871	-5.82016
LINC01551	387978	-5.8241
GNAQ	2776	-5.82459
MT1E	4493	-5.82579
GRB14	2888	-5.83213
CORT	1325	-5.83312
PLPP4	196051	-5.83355
ADIRF	10974	-5.83571
STARD3NL	83930	-5.84016
ZNF727	442319	-5.84206
ASH2L	9070	-5.84206
RTL8C	8933	-5.8455
ECHS1	1892	-5.85071
CDC42	998	-5.85094
NRP1	8829	-5.85213
MOXD1	26002	-5.85301
PIK3CG	5294	-5.85617
RHBDF2	79651	-5.85911
UBE2B	7320	-5.85985
TRIM22	10346	-5.86403
NUDT2	318	-5.86537
ZNF436	80818	-5.86949
TNFAIP8L1	126282	-5.87198
CACUL1	143384	-5.88137
CRMP1	1400	-5.88778
OR14I1	401994	-5.89078
UBE2S	27338	-5.89299
CEP83	51134	-5.89889
KLHL12	59349	-5.9008
FOLR2	2350	-5.90232
NTNG2	84628	-5.9059
MT1M	4499	-5.9139
KLRC2	3822	-5.91455
SELENBP1	8991	-5.91732
PLCH1	23007	-5.92211
RGS18	64407	-5.92746
NNAT	4826	-5.93204
WDR77	79084	-5.93758
CMTM7	112616	-5.93995
GALNT14	79623	-5.94367
TP53BP2	7159	-5.94501
HEY1	23462	-5.94522
SH2D5	400745	-5.94554
AGAP3	116988	-5.95168
SCCPDH	51097	-5.95223
C12orf76	400073	-5.95907
DDX10	1662	-5.96212
PSD3	23362	-5.96672
CPAMD8	27151	-5.97342
EIF3J	8669	-5.97373
CRYZ	1429	-5.97479
SNTB1	6641	-5.97512
RGS10	6001	-5.97535
EXOC6	54536	-5.97539
THRB	7068	-5.97759
NUTF2	10204	-5.9855
ACKR3	57007	-5.99217
JUN	3725	-5.99738
C16orf58	64755	-6.00046
HLA-DOA	3111	-6.0042
PITHD1	57095	-6.00893
PTRH2	51651	-6.01497
KCNK2	3776	-6.01501
HLA-DMB	3109	-6.01815
TUBA1A	7846	-6.02126
PSMB5	5693	-6.02422
CRLF1	9244	-6.03132
RASL10A	10633	-6.03494
ATP6V1H	51606	-6.0381
SYTL4	94121	-6.04252
EARS2	124454	-6.04395
FAM129B	64855	-6.04401
CCDC103	388389	-6.04469
STBD1	8987	-6.04622
NELFE	7936	-6.04693
MT1JP	4498	-6.04822
ATOX1	475	-6.05062
PSMC3	5702	-6.06057
PRKCB	5579	-6.06094
BAG2	9532	-6.06114
NOP16	51491	-6.06305
GPR88	54112	-6.06336
IGF1	3479	-6.06481
C19orf12	83636	-6.06567
RCN1	5954	-6.06737
PPCS	79717	-6.0685
RNF7	9616	-6.0701
GLP2R	9340	-6.07023
NEUROD6	63974	-6.07286
EMID1	129080	-6.07373
VAT1	10493	-6.07585
SC5D	6309	-6.08361
PEG10	23089	-6.08818
FGFBP3	143282	-6.09447
MKL2	57496	-6.09837
FCGR1B	2210	-6.1007
TIMP4	7079	-6.1012
DPH5	51611	-6.10936
SGSH	6448	-6.11628
PSTPIP1	9051	-6.11955
SH3GLB1	51100	-6.12026
ADGRV1	84059	-6.12864
MMP28	79148	-6.12901
TOX4	9878	-6.12957
DLK2	65989	-6.1304
TIMP1	7076	-6.13347
SLC39A12	221074	-6.13887
DNAH2	146754	-6.13953
ZRANB3	84083	-6.14059
GOLGB1	2804	-6.14343
FAM162A	26355	-6.14656
LINC00467	84791	-6.15204
TSEN34	79042	-6.15509
KCTD15	79047	-6.15552
SH3BGR	6450	-6.157
PNMT	5409	-6.16266
SPHKAP	80309	-6.16718
BBOX1	8424	-6.16838
SNTG2	54221	-6.17147
ACTR1A	10121	-6.17314
PSMB7	5695	-6.17351
DCTPP1	79077	-6.17403
RAB31	11031	-6.17685
ZSCAN5A	79149	-6.17872
GRID2	2895	-6.18086
ACP1	52	-6.18443
RPH3AL	9501	-6.18568
TBC1D10A	83874	-6.18807
GPC5	2262	-6.19034
GPR34	2857	-6.19687
ARHGDIB	397	-6.19965
CDC27	996	-6.20085
TMEM120A	83862	-6.20134
PLXNA1	5361	-6.20821
SNX3	8724	-6.20897
ZNF229	7772	-6.20905
BLOC1S6	26258	-6.2092
KCNQ1	3784	-6.20984
ELL3	80237	-6.21295
CIB1	10519	-6.21472
MYH10	4628	-6.22621
TNFRSF14	8764	-6.22718
RPA2	6118	-6.22787
RTBDN	83546	-6.22799
CCNH	902	-6.22813
OVOL2	58495	-6.22933
TGFBI	7045	-6.22968
APBB1IP	54518	-6.23741
DNAJA1	3301	-6.24016
STOX1	219736	-6.24471
CHL1	10752	-6.25797
IGFN1	91156	-6.25834
FUT10	84750	-6.26058
CROT	54677	-6.26058
ARL16	339231	-6.26168
ITGAM	3684	-6.26175
PTS	5805	-6.26234
PTHLH	5744	-6.2655
CCDC3	83643	-6.26718
EMC7	56851	-6.27126
PLXNC1	10154	-6.27183
TVP23A	780776	-6.27202
ITGB2	3689	-6.27306
VSIG4	11326	-6.27643
CYP26A1	1592	-6.27801
GPC4	2239	-6.28013
L3MBTL4	91133	-6.28041
SNX2	6643	-6.28151
NEDD4L	23327	-6.28277
NIPSNAP1	8508	-6.28306
DYNC1I1	1780	-6.29939
LOC93622	93622	-6.30287
ERI3	79033	-6.30363
GTF2F2	2963	-6.3069
TNFAIP8L2	79626	-6.3073
PRAF2	11230	-6.30894
LCP1	3936	-6.31245
BORCS7	119032	-6.31556
TSPAN18	90139	-6.31894
NCAM2	4685	-6.31907
LOC441666	441666	-6.31921
AGPAT2	10555	-6.32091
PTRH1	138428	-6.32218
TUSC3	7991	-6.32771
LARP1	23367	-6.32935
SUSD3	203328	-6.33188
PLB1	151056	-6.33375
SLC30A10	55532	-6.33891
TMEM136	219902	-6.33982
WDR54	84058	-6.34511
DMGDH	29958	-6.34552
SCD5	79966	-6.34563
TUBB8	347688	-6.3458
FADS2	9415	-6.34828
VPS26B	112936	-6.34946
PIGF	5281	-6.35867
MORN4	118812	-6.35998
TOLLIP	54472	-6.36238
CRHBP	1393	-6.36413
ARMCX1	51309	-6.36463
MAPK1	5594	-6.36552
LGALS2	3957	-6.36995
SEC61A2	55176	-6.37002
NQO1	1728	-6.38526
LNPK	80856	-6.39021
KRT17	3872	-6.39355
SPRN	503542	-6.39677
EFHB	151651	-6.40906
EYA2	2139	-6.41208
SSBP1	6742	-6.41289
VEZT	55591	-6.41928
PIANP	196500	-6.4206
PRNP	5621	-6.42267
SYTL5	94122	-6.42367
S100A16	140576	-6.42634
ARFGEF3	57221	-6.42688
BYSL	705	-6.42723
ARPP19	10776	-6.4326
SAMD15	161394	-6.43645
FARP1	10160	-6.44105
CRYM	1428	-6.4462
LYN	4067	-6.45478
RNASE6	6039	-6.45648
AIF1	199	-6.46394
NFKBIE	4794	-6.46603
GOLM1	51280	-6.4665
CA11	770	-6.47195
CD84	8832	-6.47229
ZFP69	339559	-6.47395
GPC6	10082	-6.48212
TMEM108	66000	-6.48221
AQP9	366	-6.48285
ME3	10873	-6.48349
GOLT1A	127845	-6.48612
PUSL1	126789	-6.4938
SNAPC5	10302	-6.49534
NAA30	122830	-6.49865
NIP7	51388	-6.50175
GLT8D2	83468	-6.50473
RANBP3L	202151	-6.51067
PNPLA4	8228	-6.51365
FSTL5	56884	-6.51559
SLC39A10	57181	-6.51958
DPF1	8193	-6.52301
MT1G	4495	-6.52815
FDFT1	2222	-6.52965
CLYBL	171425	-6.53167
A1BG	1	-6.53332
S100A6	6277	-6.53567
SEMA3D	223117	-6.54147
LOH12CR2	503693	-6.54865
ASIC2	40	-6.55303
GPD2	2820	-6.55442
GSTO2	119391	-6.55524
SMAP1	60682	-6.55649
GOSR2	9570	-6.56018
DHRS4	10901	-6.56495
WIF1	11197	-6.56589
NETO2	81831	-6.56633
TSPAN2	10100	-6.56636
SCRG1	11341	-6.56669
USP5	8078	-6.57002
PCDH8	5100	-6.57485
MAST3	23031	-6.58534
PTCHD1	139411	-6.58537
GPR143	4935	-6.58837
ITGB1BP1	9270	-6.59071
RIC8A	60626	-6.59642
CKS1B	1163	-6.59691
SOX5	6660	-6.59916
MRPL37	51253	-6.60104
GJA1	2697	-6.60136
MSMO1	6307	-6.6055
CABYR	26256	-6.60572
NUS1	116150	-6.61458
PLSCR4	57088	-6.61752
AP2A2	161	-6.62089
SLC35F2	54733	-6.62153
CMSS1	84319	-6.62632
YKT6	10652	-6.62774
E2F5	1875	-6.63019
SLC4A3	6508	-6.63457
RASL11B	65997	-6.63486
NBDY	550643	-6.63584
PIK3CD	5293	-6.63891
ALOX5	240	-6.63975
GSS	2937	-6.64691
PCBP3	54039	-6.64744
SNHG8	100093630	-6.64759
SLC35A2	7355	-6.64835
DAW1	164781	-6.65485
WFS1	7466	-6.65671
TDRKH	11022	-6.65759
AP3M2	10947	-6.66734
MAPK8IP1	9479	-6.66848
LDHA	3939	-6.6749
RAB35	11021	-6.68017
PHPT1	29085	-6.68586
VKORC1L1	154807	-6.70104
STOML1	9399	-6.70716
ZNF350	59348	-6.70851
DIO2	1734	-6.71189
MECR	51102	-6.71192
SIDT1	54847	-6.71245
LY86-AS1	285780	-6.71318
CDH4	1002	-6.72433
STON2	85439	-6.728
TUBB2B	347733	-6.72941
WNT7B	7477	-6.73454
WDFY4	57705	-6.74106
PCSK5	5125	-6.74389
ADAP2	55803	-6.75312
RAPH1	65059	-6.75381
TRAPPC6A	79090	-6.75701
EXOC4	60412	-6.75726
ARPC3	10094	-6.75762
HCST	10870	-6.76015
RIPK2	8767	-6.76128
PTPRZ1	5803	-6.76617
KCNH7	90134	-6.76767
RNASET2	8635	-6.77322
SDK2	54549	-6.77714
CDCA7	83879	-6.77762
DNAH6	1768	-6.77836
MT2A	4502	-6.77896
TMEM17	200728	-6.77934
GPNMB	10457	-6.77967
CPLX3	594855	-6.77987
CCDC68	80323	-6.78235
DNAJC2	27000	-6.78423
ACOT2	10965	-6.78996
DYRK2	8445	-6.79634
KCTD4	386618	-6.79685
PMM1	5372	-6.80047
TTPAL	79183	-6.80254
RSPO4	343637	-6.8073
OSR1	130497	-6.81033
STIM1	6786	-6.82063
CX3CR1	1524	-6.82576
NUDT18	79873	-6.8352
MPV17L2	84769	-6.83758
CCR1	1230	-6.83809
WTAP	9589	-6.84422
TATDN1	83940	-6.85142
MPI	4351	-6.85789
CLEC4G	339390	-6.868
UBE2Z	65264	-6.86984
YJEFN3	374887	-6.87234
SLC25A23	79085	-6.87894
THTPA	79178	-6.88125
ONECUT1	3175	-6.88131
NHLRC1	378884	-6.89089
GTF2H5	404672	-6.89294
SAMD4A	23034	-6.90283
PAK3	5063	-6.90351
ARMC10	83787	-6.90929
RRP7BP	91695	-6.9131
FZD2	2535	-6.91479
PCDH19	57526	-6.92154
NUPR1	26471	-6.92233
CASK	8573	-6.93046
ARHGAP4	393	-6.93277
ADRB2	154	-6.93443
GNG12	55970	-6.93855
VBP1	7411	-6.94681
GABRA2	2555	-6.9473
SCAPER	49855	-6.94827
VSTM2L	128434	-6.95407
TPST1	8460	-6.96198
POLR2G	5436	-6.97939
CD6	923	-6.97971
KIAA1024	23251	-6.98399
FABP5	2171	-6.98832
PYDC1	260434	-6.98872
CDH8	1006	-7.00266
SHISA5	51246	-7.00432
FGD3	89846	-7.00755
PPP1R32	220004	-7.00986
HACD1	9200	-7.0117
FNBP1L	54874	-7.0231
TMEM130	222865	-7.02728
UBXN8	7993	-7.02756
RAP1B	5908	-7.02807
CPE	1363	-7.03038
CDH11	1009	-7.03281
MMAB	326625	-7.03877
GSTM2	2946	-7.03901
FAM171A2	284069	-7.04178
ALDH2	217	-7.04806
BHMT2	23743	-7.05213
IDH2	3418	-7.05343
SST	6750	-7.05509
ST6GALNAC6	30815	-7.05848
ZNF219	51222	-7.06188
SNCG	6623	-7.07124
ETFB	2109	-7.07227
ANKRD55	79722	-7.07597
JMJD4	65094	-7.08271
PDLIM5	10611	-7.09171
TMEM106C	79022	-7.0918
B4GALT2	8704	-7.09315
GLOD4	51031	-7.10049
MAFG	4097	-7.10344
ACOT8	10005	-7.11215
ACTA1	58	-7.12083
MAGEH1	28986	-7.12087
METTL6	131965	-7.12375
RGS14	10636	-7.12527
PERM1	84808	-7.12632
FDPS	2224	-7.12839
AP1S1	1174	-7.12944
CTNND2	1501	-7.13286
OAZ2	4947	-7.13771
MYL12B	103910	-7.13865
TMEM256	254863	-7.14259
EDARADD	128178	-7.14522
SMAD2	4087	-7.14701
SOX11	6664	-7.14743
TMEM150C	441027	-7.16552
S100Z	170591	-7.16614
SLC26A11	284129	-7.17168
TUBB4B	10383	-7.17364
UROS	7390	-7.18758
EMG1	10436	-7.18926
IL17D	53342	-7.19597
RAB3C	115827	-7.20981
ARHGAP28	79822	-7.2117
ATP6V1C1	528	-7.21448
MAGED1	9500	-7.21622
COG1	9382	-7.22458
TG	7038	-7.22887
AQP4	361	-7.23443
MDGA1	266727	-7.23453
ZPR1	8882	-7.23741
P2RY12	64805	-7.2476
AMN1	196394	-7.25142
SARDH	1757	-7.26278
YWHAH	7533	-7.26919
CNN3	1266	-7.2694
SYN2	6854	-7.27468
NPY1R	4886	-7.27775
TMEM42	131616	-7.28499
KLHL35	283212	-7.28636
LRRC73	221424	-7.29464
FABP3	2170	-7.29939
DHRS9	10170	-7.29953
MEPE	56955	-7.30101
VOPP1	81552	-7.3011
DMWD	1762	-7.30679
SPATC1L	84221	-7.30693
LYPD1	116372	-7.30843
FDX1L	112812	-7.30969
TMEM59L	25789	-7.32216
TMEM54	113452	-7.34863
COPS4	51138	-7.35417
FAM102B	284611	-7.35621
LOC642852	642852	-7.36687
AKR7A3	22977	-7.37088
P2RY13	53829	-7.38175
NPY	4852	-7.38892
STK25	10494	-7.39131
IL34	146433	-7.39799
CCT5	22948	-7.40003
GDF10	2662	-7.41153
IL17RD	54756	-7.41875
ARL15	54622	-7.4206
PLAC9	219348	-7.43154
TMEM176A	55365	-7.43864
ACTC1	70	-7.44803
TMEM164	84187	-7.44879
SEMA4F	10505	-7.45123
KLK5	25818	-7.47001
RBBP7	5931	-7.47149
IL13RA2	3598	-7.47408
RFK	55312	-7.48002
ACSL4	2182	-7.48313
TMTC1	83857	-7.48367
ADCY7	113	-7.48462
FAH	2184	-7.48546
ISOC1	51015	-7.48755
RHOC	389	-7.4928
ROBO1	6091	-7.50023
ADCY2	108	-7.52299
CYBB	1536	-7.52491
ROBO2	6092	-7.53301
PDK2	5164	-7.53342
TSPAN33	340348	-7.53609
C6orf52	347744	-7.53801
SPATA18	132671	-7.53806
MANEAL	149175	-7.54942
CGREF1	10669	-7.56288
ICAM5	7087	-7.56563
RGS4	5999	-7.56584
DGKB	1607	-7.57727
SCN9A	6335	-7.57874
RAC2	5880	-7.57977
RSPH9	221421	-7.59038
NISCH	11188	-7.59072
KCNG1	3755	-7.59098
PDGFRA	5156	-7.59582
LOXL1	4016	-7.60069
S100A13	6284	-7.60196
ZNF706	51123	-7.60322
SUSD1	64420	-7.60367
BPHL	670	-7.60716
MSI2	124540	-7.61761
CHST15	51363	-7.61979
ASB1	51665	-7.62453
CCDC189	90835	-7.63485
TYW5	129450	-7.64592
NEPRO	25871	-7.64937
FBXO2	26232	-7.65736
DYNLL1	8655	-7.66679
ACTR10	55860	-7.67802
C2orf69	205327	-7.68254
MRC1	4360	-7.68593
CA10	56934	-7.69281
TRIM27	5987	-7.69975
STK32C	282974	-7.72015
TNFRSF11A	8792	-7.7221
MCTS1	28985	-7.72301
ZSCAN18	65982	-7.72308
PGM2L1	283209	-7.72709
RTP1	132112	-7.73104
HHIPL1	84439	-7.7319
HACD4	401494	-7.73752
FILIP1	27145	-7.73898
CFAP52	146845	-7.74261
MTCH1	23787	-7.74513
SLC17A8	246213	-7.75069
RRAGB	10325	-7.78904
OPRK1	4986	-7.78905
KCNA5	3741	-7.79728
PAX6	5080	-7.798
DDN	23109	-7.80278
GBA	2629	-7.81246
KCNMB2	10242	-7.82433
HSPB3	8988	-7.83533
FZR1	51343	-7.8363
VIT	5212	-7.84801
GNB2	2783	-7.8557
LSM3	27258	-7.85665
LAMA1	284217	-7.85979
CYP46A1	10858	-7.86901
GSTM3	2947	-7.87251
STYK1	55359	-7.87315
DYRK3	8444	-7.87654
PTGER4	5734	-7.88101
SYNPR	132204	-7.8959
SFMBT2	57713	-7.90477
ENO1	2023	-7.9136
CHMP4A	29082	-7.93838
VPS29	51699	-7.94175
SQLE	6713	-7.94177
SUB1	10923	-7.94387
MR1	3140	-7.94595
C3orf14	57415	-7.94663
TMEM196	256130	-7.95788
COG5	10466	-7.95792
ADRA2C	152	-7.99357
RUNDC3A	10900	-7.9937
RBM8A	9939	-7.99459
MCTP1	79772	-7.99855
CCKBR	887	-7.99957
E2F3	1871	-8.00373
NLE1	54475	-8.00951
SNRNP27	11017	-8.03215
ZDHHC12	84885	-8.03559
TIMM10	26519	-8.03728
DDRGK1	65992	-8.03913
GAP43	2596	-8.09707
EFHC2	80258	-8.0977
HTR7	3363	-8.10496
TCTA	6988	-8.10717
CMAS	55907	-8.11199
HRAS	3265	-8.11594
PRDX4	10549	-8.12244
AKIRIN2	55122	-8.12657
RAVER2	55225	-8.1285
ME1	4199	-8.1475
LYRM9	201229	-8.16372
ECHDC3	79746	-8.16434
B3GALT6	126792	-8.16779
HTR1A	3350	-8.16876
UBE2D2	7322	-8.16969
LRRC36	55282	-8.17179
MAOB	4129	-8.17763
ITPRIPL2	162073	-8.18788
AKR7A2	8574	-8.20135
LOR	4014	-8.21006
BABAM2	9577	-8.2189
CHRDL1	91851	-8.22401
LIX1	167410	-8.23184
GATB	5188	-8.23371
GABBR1	2550	-8.23834
MYADM	91663	-8.24474
FREM3	166752	-8.24629
DCAKD	79877	-8.25083
SEC63	11231	-8.25095
TXN	7295	-8.25487
SLC16A2	6567	-8.26003
CENPF	1063	-8.26065
P2RX5	5026	-8.27337
TUBB2A	7280	-8.27638
GLRA3	8001	-8.27705
SARNP	84324	-8.28736
WFDC1	58189	-8.29133
C2orf80	389073	-8.29618
TMSB4X	7114	-8.30058
GGTA1P	2681	-8.30242
RSPO3	84870	-8.30653
NIPSNAP3A	25934	-8.31271
PSORS1C1	170679	-8.323
PDGFC	56034	-8.32645
CPNE6	9362	-8.32823
SLC26A4	5172	-8.33609
SLC7A11	23657	-8.34865
GRM1	2911	-8.35216
KLF8	11279	-8.35281
RAB36	9609	-8.36368
FKBP1B	2281	-8.3691
SFTPD	6441	-8.38223
VPS37D	155382	-8.38389
PRMT2	3275	-8.40378
NDUFC2	4718	-8.40613
C12orf45	121053	-8.41864
ZCCHC18	644353	-8.42055
KCNG3	170850	-8.42124
RSU1	6251	-8.43012
RAB32	10981	-8.44558
ANKRD50	57182	-8.45211
NDUFAF8	284184	-8.47476
HPCAL4	51440	-8.48521
TSPAN6	7105	-8.48751
CORO1A	11151	-8.49229
RSPH1	89765	-8.49387
HBQ1	3049	-8.49418
GSKIP	51527	-8.49433
ST6GALNAC5	81849	-8.50071
SIL1	64374	-8.51261
SSTR2	6752	-8.52339
PYCR1	5831	-8.5293
NKAIN2	154215	-8.53075
LMO3	55885	-8.5329
HSBP1	3281	-8.53514
SCPEP1	59342	-8.56121
MUM1L1	139221	-8.57258
TM2D3	80213	-8.57337
CLU	1191	-8.58187
SUMO3	6612	-8.58948
SMAD3	4088	-8.59619
ENOX1	55068	-8.61514
BCKDK	10295	-8.61823
HIST1H2BK	85236	-8.6216
SHISAL1	85352	-8.627
C12orf73	728568	-8.63937
NEK2	4751	-8.65082
CIB2	10518	-8.66061
MPP6	51678	-8.67072
SPON2	10417	-8.67707
EDNRB	1910	-8.68025
GPR68	8111	-8.68555
TXNL4A	10907	-8.68818
CAMK2D	817	-8.69631
SSSCA1	10534	-8.69644
CHMP1A	5119	-8.70723
CHST1	8534	-8.73345
STK17A	9263	-8.74105
RTN4RL2	349667	-8.74277
HGF	3082	-8.74771
PNPLA3	80339	-8.74781
SMIM29	221491	-8.75427
TMEM200A	114801	-8.7567
GYPE	2996	-8.76086
SLIT3	6586	-8.76414
PACRG	135138	-8.79343
ACADL	33	-8.79518
MTA3	57504	-8.80493
PYCR3	65263	-8.80718
RIIAD1	284485	-8.81471
ASS1	445	-8.8182
FAM110C	642273	-8.81866
CYB5D2	124936	-8.82792
FZD1	8321	-8.82928
MYB	4602	-8.84343
LYPD8	646627	-8.84528
HRASLS	57110	-8.84854
BCR	613	-8.85848
PCDH17	27253	-8.86069
GSG1	83445	-8.86381
ARMCX2	9823	-8.87197
CDKN2D	1032	-8.89508
ZNF831	128611	-8.91059
PPM1M	132160	-8.92002
CHID1	66005	-8.95375
TMEM176B	28959	-8.96325
KLHDC8B	200942	-8.97451
ADTRP	84830	-8.98068
B3GNT4	79369	-8.9837
CCDC90B	60492	-8.99011
PTPRA	5786	-8.99246
CACNG3	10368	-8.99666
PCED1B	91523	-9.01386
ADAMTS3	9508	-9.01488
CFD	1675	-9.01955
ABLIM3	22885	-9.02903
UFC1	51506	-9.03415
DIAPH3	81624	-9.03807
ARHGDIG	398	-9.04376
CD83	9308	-9.04756
PYGL	5836	-9.05021
SH3BGRL3	83442	-9.05723
MAN1A1	4121	-9.07088
TAC1	6863	-9.07842
CNTN1	1272	-9.08945
CNR1	1268	-9.09468
RASAL1	8437	-9.11702
LSM4	25804	-9.11906
DDAH2	23564	-9.12407
LRRN2	10446	-9.12917
NIT2	56954	-9.13844
SLC7A4	6545	-9.15103
PPEF1	5475	-9.15511
MRPS33	51650	-9.17345
HSD11B1L	374875	-9.1831
SUMF1	285362	-9.20018
IL10RA	3587	-9.20196
ACTG1	71	-9.21159
TKFC	26007	-9.21184
RIOX2	84864	-9.22074
CYB5R1	51706	-9.2278
KLK7	5650	-9.23398
THRA	7067	-9.23652
SCARA5	286133	-9.24239
RRP7A	27341	-9.24702
DNAJA4	55466	-9.2498
MBOAT2	129642	-9.25158
MESP1	55897	-9.25309
LYZL4	131375	-9.25979
RASGEF1C	255426	-9.26069
DCLK2	166614	-9.28481
ST5	6764	-9.3117
MOB1B	92597	-9.32013
CCBE1	147372	-9.33087
DNAH14	127602	-9.33623
GMFG	9535	-9.36243
RAPGEF4	11069	-9.36606
JPT1	51155	-9.38342
CDH9	1007	-9.386
GGCT	79017	-9.42775
TOM1L1	10040	-9.43921
ALKAL2	285016	-9.43937
CD63	967	-9.44206
DNAH5	1767	-9.4527
AP3S1	1176	-9.46606
C8orf46	254778	-9.47048
NAGK	55577	-9.48295
TMEFF2	23671	-9.49272
GPRIN2	9721	-9.51609
EPOP	100170841	-9.51972
NUDT14	256281	-9.52056
PRR5	55615	-9.5306
TRAPPC2L	51693	-9.53855
CACNA1H	8912	-9.54261
BATF3	55509	-9.5493
WDR66	144406	-9.54963
MYBPC1	4604	-9.55201
ANO3	63982	-9.56833
RILPL2	196383	-9.57366
SLN	6588	-9.58411
UHMK1	127933	-9.59266
GNG2	54331	-9.59829
GTF3C6	112495	-9.60033
B9D1	27077	-9.62423
KCTD12	115207	-9.6245
OST4	100128731	-9.64203
GPR160	26996	-9.65879
BCRP2	400892	-9.67542
GCNT1	2650	-9.68088
PRSS35	167681	-9.6819
DOC2B	8447	-9.68465
PTPRF	5792	-9.68575
C20orf27	54976	-9.68753
FKBP1A	2280	-9.68852
GLRA2	2742	-9.6894
PTGER3	5733	-9.709
TAF9B	51616	-9.73403
C5orf49	134121	-9.7603
LRRC2	79442	-9.77288
SVOP	55530	-9.782
FAM171B	165215	-9.78616
VAT1L	57687	-9.81425
HSPB11	51668	-9.81511
MCUB	55013	-9.82418
FAM71F1	84691	-9.84439
FADS3	3995	-9.84713
NKD2	85409	-9.85883
NECAB2	54550	-9.88066
IFI27L2	83982	-9.88552
GNB4	59345	-9.90398
SKAP2	8935	-9.90907
CREM	1390	-9.91323
CETN2	1069	-9.92607
MCUR1	63933	-9.93106
ADRA1B	147	-9.95971
RGS20	8601	-9.96259
CPNE7	27132	-9.97621
TDRD9	122402	-9.97786
DAPL1	92196	-9.97876
CXorf57	55086	-9.9829
LOC100288911	100288911	-9.9922
ZNF226	7769	-10.0071
RHBDD2	57414	-10.0132
GABRA3	2556	-10.0133
RNF150	57484	-10.0323
RAP2B	5912	-10.0478
DOC2A	8448	-10.0638
PEA15	8682	-10.0793
SPATA33	124045	-10.1056
NADK2	133686	-10.1228
DACH2	117154	-10.1421
PCDH20	64881	-10.1437
KCNN3	3782	-10.1593
BAIAP3	8938	-10.1643
IMPACT	55364	-10.1743
TFPT	29844	-10.1752
SCGN	10590	-10.1794
SNCA	6622	-10.2058
EFNB2	1948	-10.2486
ANKRD6	22881	-10.2593
DDA1	79016	-10.2824
HRH1	3269	-10.2932
PNCK	139728	-10.325
ZCCHC12	170261	-10.3472
C1orf50	79078	-10.3637
PTER	9317	-10.3647
ARHGAP12	94134	-10.3813
KIRREL2	84063	-10.3944
GNG4	2786	-10.3955
WTIP	126374	-10.4029
C1S	716	-10.4111
MYL5	4636	-10.4209
LINC01140	339524	-10.4321
CNIH2	254263	-10.4387
TMEM158	25907	-10.4582
UCHL3	7347	-10.4592
ASCL2	430	-10.4704
CRIP2	1397	-10.5362
SLA	6503	-10.5624
FAM120AOS	158293	-10.6109
SP5	389058	-10.6337
KCNA3	3738	-10.6598
LDHD	197257	-10.6641
TNNT1	7138	-10.6758
STUM	375057	-10.7001
CALM3	808	-10.7022
F12	2161	-10.7293
OPRM1	4988	-10.736
VAV1	7409	-10.7362
FXYD6	53826	-10.7406
GRIA1	2890	-10.7824
KLK10	5655	-10.8017
NKAIN4	128414	-10.8386
CEBPA	1050	-10.8422
NUDT10	170685	-10.8705
KCNMB4	27345	-10.8864
TUBB	203068	-10.9092
TMSB10	9168	-10.9132
NSFL1C	55968	-10.9216
FAM149A	25854	-10.9269
AMIGO2	347902	-10.9366
HES4	57801	-10.9468
SH3RF1	57630	-10.9729
FABP7	2173	-10.9801
NTSR1	4923	-11.0307
WDR86	349136	-11.0315
GMFB	2764	-11.0462
FGGY	55277	-11.0683
NKAIN3	286183	-11.0757
GRIN3A	116443	-11.0779
MRAS	22808	-11.1546
DDAH1	23576	-11.1605
ETNPPL	64850	-11.1758
SMARCD3	6604	-11.1977
CHCHD6	84303	-11.2722
XYLT1	64131	-11.2835
POLE4	56655	-11.2897
NT5DC3	51559	-11.2978
ATP2B4	493	-11.3696
C1QL3	389941	-11.3966
BIRC3	330	-11.4022
EFNB3	1949	-11.4498
TCEA3	6920	-11.5494
NOV	4856	-11.5537
PCBD1	5092	-11.5905
IL33	90865	-11.6669
SCN3B	55800	-11.6793
GABRA5	2558	-11.696
PLCB2	5330	-11.703
MMD	23531	-11.7743
DPYSL3	1809	-11.8098
ATOH7	220202	-11.8215
TMEM159	57146	-11.8414
ARHGDIA	396	-11.8782
ZCCHC17	51538	-11.9284
RBP4	5950	-11.9293
C11orf97	643037	-11.9293
MGST1	4257	-11.9328
SNX7	51375	-11.9423
TMEM263	90488	-11.9432
DYDC2	84332	-12.0151
LARGE1	9215	-12.0962
NANOS1	340719	-12.2233
DTNBP1	84062	-12.285
LY6H	4062	-12.2897
LRRC3B	116135	-12.2955
NUDT11	55190	-12.3599
EFCAB1	79645	-12.3807
SSTR1	6751	-12.3898
DOK6	220164	-12.4004
GDA	9615	-12.4651
IFT22	64792	-12.5075
RIPOR2	9750	-12.5748
WNT10B	7480	-12.5835
GABRB1	2560	-12.5998
PRKCG	5582	-12.687
PRKCD	5580	-12.7377
SULF2	55959	-12.7924
MAPK3	5595	-12.8636
TRIM36	55521	-12.911
CTXN1	404217	-13.0349
RAB27B	5874	-13.0437
SLIT1	6585	-13.0883
SYT17	51760	-13.1376
PPP4R4	57718	-13.1957
PID1	55022	-13.8189
PKIA	5569	-14.1066

## Sheet: PLS+
PLS1+ gene names	PLS1+ EntrezID	PLS1+ gene weights
EEPD1	80820	14.6749
SLC38A2	54407	13.9709
KCNAB3	9196	13.7388
IDE	3416	13.7035
INTS4P1	285905	12.9947
TRPC3	7222	12.9904
MC1R	4157	12.9686
ANK1	286	12.8273
SLC25A37	51312	12.8176
LRRC49	54839	12.7424
SYNE4	163183	12.6621
C6orf47	57827	12.5892
RORA	6095	12.5643
TMEM86B	255043	12.5348
PLEKHH3	79990	12.5178
URM1	81605	12.3871
OSBPL6	114880	12.3245
CORO6	84940	12.3158
JDP2	122953	12.3089
AGO1	26523	12.1308
KBTBD2	25948	12.0858
PIF1	80119	12.0551
STARD5	80765	11.9661
SYCP2	10388	11.929
TUBD1	51174	11.8637
EPB41	2035	11.8264
CMYA5	202333	11.7651
SNHG1	23642	11.7494
SPAG4	6676	11.7424
FAM110A	83541	11.7028
CLEC16A	23274	11.6987
NR1D2	9975	11.6451
PCNT	5116	11.6008
TMEM127	55654	11.5957
RPGR	6103	11.5771
MYO19	80179	11.5515
ZYX	7791	11.475
ZSWIM4	65249	11.4698
IFNLR1	163702	11.4696
MKNK2	2872	11.4406
MAP3K3	4215	11.4101
ATP2B2	491	11.4023
USP13	8975	11.4019
ASB13	79754	11.4002
C4orf33	132321	11.387
TRERF1	55809	11.3787
THAP10	56906	11.372
RHBDL3	162494	11.369
INTS8	55656	11.3124
CCDC58	131076	11.3075
SORBS3	10174	11.2386
NT5M	56953	11.2155
HSPBAP1	79663	11.2095
TRMT61B	55006	11.1852
TMEM145	284339	11.185
ESRRG	2104	11.1662
SEMA7A	8482	11.1655
SCN1A	6323	11.1602
STPG1	90529	11.1419
MBNL2	10150	11.1016
DCUN1D2	55208	11.0566
ANKH	56172	11.0073
ZBED5	58486	10.9897
TRPM3	80036	10.9874
TEPSIN	146705	10.9795
RAD54B	25788	10.9769
HECW1	23072	10.9713
SLC39A13	91252	10.9678
CKMT1B	1159	10.9637
IFFO1	25900	10.9482
EMX1	2016	10.919
MTCL1	23255	10.9075
GPR161	23432	10.9058
ZFYVE28	57732	10.8769
SCRT1	83482	10.8481
FSTL1	11167	10.8464
DPY19L2P1	554236	10.843
KLF9	687	10.821
FER1L4	80307	10.8178
CEP152	22995	10.8089
KREMEN1	83999	10.8049
DCBLD2	131566	10.8016
AHI1	54806	10.7655
ZNF165	7718	10.744
ULK3	25989	10.7279
ZADH2	284273	10.707
ITPKC	80271	10.7041
NCOA3	8202	10.6907
TGM1	7051	10.6751
SMCO4	56935	10.6528
SLC9A5	6553	10.6517
PLA2R1	22925	10.6501
ADAMTS13	11093	10.6437
ST3GAL6	10402	10.6251
PANX2	56666	10.6099
ZCCHC8	55596	10.6047
NCK2	8440	10.6024
ZBTB34	403341	10.5892
FAM214A	56204	10.5832
DHX35	60625	10.5796
MRPS31	10240	10.5782
MCRS1	10445	10.5742
LYSMD4	145748	10.5468
CCR10	2826	10.5427
PAG1	55824	10.5427
LAG3	3902	10.5411
NKX6-3	157848	10.541
RASSF4	83937	10.5138
VIPR2	7434	10.4804
FRAT1	10023	10.4771
LIN9	286826	10.4582
KDF1	126695	10.4533
OVGP1	5016	10.4402
VPS36	51028	10.4349
THSD4	79875	10.4316
KCNK12	56660	10.4291
MCF2L	23263	10.416
L2HGDH	79944	10.4141
CACNB4	785	10.4004
ICA1	3382	10.3981
NR1D1	9572	10.3956
ZNF362	149076	10.3931
PRRT3	285368	10.3854
TCHP	84260	10.3655
HR	55806	10.3614
KCNT1	57582	10.3586
CHRD	8646	10.3456
BICRAL	23506	10.3427
FBN1	2200	10.3389
FBXO32	114907	10.3357
CDR2L	30850	10.3287
PPP3CC	5533	10.3218
CLK3	1198	10.32
NAALAD2	10003	10.3169
SERTAD4-AS1	574036	10.3118
AMMECR1	9949	10.3112
LYPD5	284348	10.3085
KMT2E	55904	10.2796
INTS9	55756	10.2754
TBCE	6905	10.275
ABCB7	22	10.2624
PLAGL1	5325	10.2603
KLHL20	27252	10.2557
ABCC8	6833	10.2431
UPP1	7378	10.2351
PDP1	54704	10.2322
PRMT7	54496	10.2112
RADIL	55698	10.1901
RCC2	55920	10.1872
HS3ST1	9957	10.1853
MTAP	4507	10.1839
ATG16L1	55054	10.1833
TTC39B	158219	10.1728
DOT1L	84444	10.1708
XYLT2	64132	10.1602
KRBA1	84626	10.1542
DCPS	28960	10.1254
TLE2	7089	10.1129
RNF113A	7737	10.1011
FGF9	2254	10.0918
ZSCAN9	7746	10.0912
ARHGEF18	23370	10.086
GIT2	9815	10.0783
CTSC	1075	10.078
VAMP1	6843	10.0712
LRCH1	23143	10.0699
PKNOX2	63876	10.0648
PPARGC1B	133522	10.0543
MIAT	440823	10.0543
CCDC177	56936	10.0435
PPARD	5467	10.0311
CENPJ	55835	10.0273
CORO7	79585	10.0272
CDADC1	81602	10.0191
FAM43A	131583	10.0144
KCNH4	23415	10.009
GLCCI1	113263	10.0061
UCP3	7352	10.0003
ZMAT4	79698	9.99584
COL7A1	1294	9.99274
EIF5A2	56648	9.98296
NKX1-2	390010	9.97745
TBC1D30	23329	9.96924
ITM2A	9452	9.9069
RANBP17	64901	9.90624
KDM7A	80853	9.89357
BHLHE40	8553	9.89148
NR3C1	2908	9.89047
ANKS1A	23294	9.89012
DNASE1L2	1775	9.88798
RHOBTB2	23221	9.88745
MAP3K6	9064	9.88627
MLLT10	8028	9.87911
PPIEL	728448	9.87903
NIPAL2	79815	9.87149
IPW	3653	9.869
SEPHS1	22929	9.86642
PHKA2	5256	9.86056
TMEM132E	124842	9.8573
LRRC4	64101	9.85256
CCDC130	81576	9.83839
SLITRK3	22865	9.83353
MYO15A	51168	9.8293
BLMH	642	9.82217
CAPN15	6650	9.8212
EPC2	26122	9.81489
UIMC1	51720	9.81259
DMKN	93099	9.80374
POSTN	10631	9.79887
PHYH	5264	9.77925
DENND6A	201627	9.77072
SCN1B	6324	9.76998
DGCR8	54487	9.76097
ITPK1	3705	9.75123
DND1	373863	9.74261
SKIDA1	387640	9.73201
SH3RF2	153769	9.72291
RPS6KA3	6197	9.72142
GALR1	2587	9.71289
POU6F1	5463	9.71015
SRA1	10011	9.70996
STS	412	9.70088
LCA5	167691	9.69658
PLEKHA6	22874	9.69097
SGK494	124923	9.68303
SPTB	6710	9.68293
METTL15	196074	9.68198
HSF4	3299	9.68017
ADAM22	53616	9.66273
DPY19L2	283417	9.65618
PASK	23178	9.65282
SLC24A2	25769	9.64676
SF3B1	23451	9.63653
RASD2	23551	9.63506
EHD2	30846	9.62356
KIAA1841	84542	9.61194
USF2	7392	9.60568
ELMOD3	84173	9.59394
ZMYM5	9205	9.58988
ZNF385A	25946	9.58677
CCL27	10850	9.58278
DENND1B	163486	9.57346
MRNIP	51149	9.56802
BUD13	84811	9.5658
TRIM52	84851	9.56516
NR2C1	7181	9.56472
TPR	7175	9.56445
FOXN3	1112	9.56299
METTL24	728464	9.55188
NR3C2	4306	9.55013
TADA2B	93624	9.5462
ZNF268	10795	9.5414
THOC1	9984	9.53909
VAV3	10451	9.53857
NOXO1	124056	9.53133
KRTCAP3	200634	9.5301
COL5A1	1289	9.52893
JAKMIP2	9832	9.52834
TAF1C	9013	9.49597
FAM217B	63939	9.49366
RRNAD1	51093	9.48613
JAM2	58494	9.48291
GIGYF1	64599	9.48053
ATP8B1	5205	9.47866
PECR	55825	9.47597
HNRNPH1	3187	9.47233
NOP53	29997	9.46601
PKD1	5310	9.46362
SLC38A9	153129	9.45955
RORB	6096	9.45919
KIAA1551	55196	9.4459
ZBTB1	22890	9.44401
TWNK	56652	9.43744
SLC26A6	65010	9.43519
ABHD11	83451	9.43139
CTNNAL1	8727	9.42688
PTPN2	5771	9.41924
RAD52	5893	9.41517
FRAT2	23401	9.41069
PJVK	494513	9.39855
H1F0	3005	9.39783
GNB3	2784	9.39615
SEMA6D	80031	9.39101
CARD9	64170	9.38919
FASTKD1	79675	9.37395
SZT2	23334	9.37011
CABP1	9478	9.36806
IL7R	3575	9.3644
SEC14L1	6397	9.36341
LEAP2	116842	9.35761
LMLN	89782	9.35451
MAX	4149	9.35073
ATP4A	495	9.34434
RSAD1	55316	9.33942
MAST4	375449	9.3385
ZNF620	253639	9.3371
KRI1	65095	9.33371
ARID3B	10620	9.32321
TIFA	92610	9.30174
HIVEP2	3097	9.29178
ZBTB21	49854	9.29151
DGCR9	25787	9.27932
PDE4A	5141	9.27168
NFKBIA	4792	9.25571
CCDC186	55088	9.25146
EYA4	2070	9.25056
POU6F2	11281	9.24033
RELT	84957	9.23067
RET	5979	9.21639
SLC19A2	10560	9.20929
STARD9	57519	9.20554
ZNF670	93474	9.19481
PCNX2	80003	9.17939
PANK1	53354	9.1771
NAGPA	51172	9.17421
YPEL4	219539	9.16542
KDM4C	23081	9.16399
DCP1A	55802	9.1618
ADAM9	8754	9.16128
DUT	1854	9.15804
UCHL5	51377	9.1569
INSR	3643	9.15577
RPUSD2	27079	9.14182
SSH3	54961	9.14049
P3H3	10536	9.13753
REEP6	92840	9.12861
GPAT3	84803	9.10939
IL1RAP	3556	9.10256
ABCA5	23461	9.09929
OSBPL5	114879	9.09073
DTWD2	285605	9.08451
ARC	23237	9.07591
RMC1	29919	9.07438
THBS3	7059	9.07165
ZNF333	84449	9.06616
FAM49B	51571	9.06253
GPHN	10243	9.06128
ZFYVE27	118813	9.05796
CPLX1	10815	9.05738
PDIA5	10954	9.05693
SPACA6	147650	9.03933
ABCB10	23456	9.03597
IER2	9592	9.03081
ZNF655	79027	9.02382
N4BP1	9683	9.0233
SFI1	9814	9.01822
TIAM1	7074	8.99991
PLXDC1	57125	8.99912
METTL17	64745	8.99595
NEIL1	79661	8.98563
FMN2	56776	8.98147
PHF8	23133	8.97579
LRR1	122769	8.97373
HAUS8	93323	8.96816
MEF2A	4205	8.96776
PCDH7	5099	8.95928
ANKS3	124401	8.93752
HCN1	348980	8.93635
KRIT1	889	8.93506
SLC35C1	55343	8.93422
OSBP2	23762	8.93032
DTX3	196403	8.92411
SLC38A11	151258	8.90548
ZC3H10	84872	8.8932
PPP1R16B	26051	8.8894
KLF12	11278	8.88735
RSRC1	51319	8.88721
BAAT	570	8.88629
ZNF782	158431	8.8857
ATXN7L2	127002	8.88307
PCDHB12	56124	8.87845
CDS1	1040	8.87153
NSMAF	8439	8.87115
BAK1	578	8.8639
ETV6	2120	8.8619
PLK5	126520	8.85706
TNIP1	10318	8.85658
NCOR2	9612	8.85234
CCNI	10983	8.83888
ATP13A3	79572	8.81749
DSCC1	79075	8.80677
GLS2	27165	8.80634
PIM1	5292	8.80441
NTNG1	22854	8.80002
CCNO	10309	8.79877
MTUS2	23281	8.79407
TRABD	80305	8.7935
RAB11FIP2	22841	8.79343
MIR9-3HG	254559	8.79169
PRICKLE1	144165	8.78195
RAPGEF6	51735	8.78089
HTR1F	3355	8.77581
SRPK1	6732	8.77337
PAIP1	10605	8.77048
WDR90	197335	8.7603
CEP135	9662	8.73363
DPY19L2P2	349152	8.72851
SLC8A1	6546	8.72694
WDR19	57728	8.72245
TDRD1	56165	8.72224
BRINP1	1620	8.72181
DPH7	92715	8.72049
MRRF	92399	8.71735
FKRP	79147	8.707
PPARGC1A	10891	8.70669
TNNC2	7125	8.69955
CCDC57	284001	8.6972
ANKRD34C	390616	8.69491
SOHLH1	402381	8.69102
OSGEPL1	64172	8.68441
STK40	83931	8.68283
CEP57	9702	8.67884
DNAJC5G	285126	8.67809
FAM76B	143684	8.67375
ESRRA	2101	8.67334
ZNF615	284370	8.66998
C1RL	51279	8.66297
RTEL1	51750	8.66133
MSRB3	253827	8.65992
RFPL2	10739	8.65796
MAML1	9794	8.65155
GSAP	54103	8.64949
PLCXD1	55344	8.64889
CEMIP	57214	8.64447
KLHL24	54800	8.64292
GAS2	2620	8.63907
HERPUD1	9709	8.63514
MAP3K13	9175	8.63447
SHD	56961	8.63321
STRADA	92335	8.63269
ARIH2	10425	8.63034
METAP2	10988	8.62851
VPS54	51542	8.62242
GSDMB	55876	8.62151
GTF2H2B	653238	8.61778
GNRH1	2796	8.61335
TRIM7	81786	8.60315
KDELC1	79070	8.59575
DCLRE1A	9937	8.59435
DLGAP2	9228	8.5916
TSC22D1	8848	8.59021
CD99L2	83692	8.58245
C16orf72	29035	8.58116
CASP3	836	8.5764
ANAPC4	29945	8.56886
DENND4C	55667	8.55839
SNRNP35	11066	8.55476
CSDC2	27254	8.55397
BACH2	60468	8.55393
PTCHD4	442213	8.5488
MTBP	27085	8.5437
TOR2A	27433	8.5416
CACNA2D2	9254	8.53762
ZNF8	7554	8.52941
PLCD4	84812	8.5264
P3H1	64175	8.52539
KSR2	283455	8.52463
GHRLOS	100126793	8.51377
NDRG3	57446	8.51298
COL13A1	1305	8.51284
PAXIP1	22976	8.5114
PCDHB18P	54660	8.50345
ABCA7	10347	8.50344
TSHZ1	10194	8.50252
KNDC1	85442	8.49183
AMT	275	8.48916
RNF208	727800	8.48893
CRIPAK	285464	8.48473
CAMK2G	818	8.48133
CADPS2	93664	8.48108
ASTN2	23245	8.48104
TPTE2P1	646405	8.47692
SPART	23111	8.4739
CAMTA1	23261	8.47274
TNFRSF25	8718	8.47254
PPFIA4	8497	8.46951
CFAP69	79846	8.46404
ANK3	288	8.45903
USP28	57646	8.44462
SLC36A1	206358	8.43802
FAM13B	51306	8.43113
PPP4R3A	55671	8.43059
FZD4	8322	8.42602
DDX11	1663	8.42505
IKBKB	3551	8.42348
SENP7	57337	8.41526
NFKB1	4790	8.41238
STRBP	55342	8.40001
FLRT2	23768	8.39841
LAT	27040	8.39624
POMC	5443	8.39435
WDR75	84128	8.39115
ARHGEF10L	55160	8.38685
TRAF3IP1	26146	8.3832
TBC1D16	125058	8.38172
CCDC136	64753	8.37944
PER1	5187	8.37479
ZNF142	7701	8.37145
LRRK2	120892	8.36701
CHGA	1113	8.36669
SMARCD2	6603	8.36555
IFT172	26160	8.36083
IER5	51278	8.35971
PRIM1	5557	8.35931
ATRNL1	26033	8.35091
ARID5B	84159	8.35007
HDAC7	51564	8.35005
JAK2	3717	8.34904
SLC5A6	8884	8.33759
GLIS1	148979	8.33527
FBXO28	23219	8.33518
CEP192	55125	8.33382
FAM20A	54757	8.33072
SPIN3	169981	8.32512
SLC25A12	8604	8.31779
NRG2	9542	8.30193
PENK	5179	8.29774
CNNM1	26507	8.29565
MGA	23269	8.29424
BCL3	602	8.2912
SNCB	6620	8.29057
ZNF630	57232	8.28835
MBD3	53615	8.2867
CNTNAP1	8506	8.28535
STARD10	10809	8.28346
CCDC144CP	348254	8.27954
MPP1	4354	8.27777
IGFALS	3483	8.27563
KLHL15	80311	8.26701
TBC1D4	9882	8.26655
EIF4E1B	253314	8.26054
GPR137C	283554	8.26027
TTC39C	125488	8.25707
TMEM223	79064	8.25647
MYH7B	57644	8.25462
EZH2	2146	8.25085
EXOG	9941	8.24516
COBLL1	22837	8.2304
TMEM81	388730	8.22666
QRFPR	84109	8.22263
NECAB3	63941	8.21255
FAM78B	149297	8.20248
OSBPL2	9885	8.20046
ZNF273	10793	8.1899
SLC39A14	23516	8.18532
PRB2	653247	8.18471
KIFC2	90990	8.18352
PLAGL2	5326	8.18209
ABLIM2	84448	8.17463
PKD2	5311	8.16378
TBR1	10716	8.16295
UPF3A	65110	8.16247
ANKS6	203286	8.16026
EGR1	1958	8.15992
IGDCC3	9543	8.15541
NAAA	27163	8.15397
TCF7L2	6934	8.15201
RFPL1	5988	8.14675
PRB1	5542	8.14524
PURB	5814	8.14484
ZNF250	58500	8.14257
SLC39A8	64116	8.1383
FZD6	8323	8.13595
CCDC88B	283234	8.1352
STAC2	342667	8.13418
POU2F2	5452	8.13325
STX1B	112755	8.13221
PDSS1	23590	8.13157
ZNF502	91392	8.12778
INSM2	84684	8.12648
WFDC2	10406	8.12506
TRIM26	7726	8.12085
EHMT1	79813	8.11672
RSAD2	91543	8.11564
SIRT4	23409	8.11515
HDAC4	9759	8.1122
RNLS	55328	8.11082
USP45	85015	8.10698
PLPP7	84814	8.10566
NUB1	51667	8.10003
AAAS	8086	8.09791
AIFM3	150209	8.09443
DVL2	1856	8.09317
PHC2	1912	8.08917
SMC2	10592	8.08749
SETD6	79918	8.08212
CNKSR2	22866	8.08194
CPSF1	29894	8.08104
BCL11A	53335	8.06918
SYT12	91683	8.06876
ERICH5	203111	8.06237
ODF2L	57489	8.05818
GK	2710	8.05754
SLC25A17	10478	8.05305
DNA2	1763	8.05185
SLC16A6	9120	8.04593
ATP2B3	492	8.04525
SCX	642658	8.03792
FAM131B	9715	8.03619
ZNF821	55565	8.02775
ECM1	1893	8.02729
PLEKHM2	23207	8.02661
CCDC84	338657	8.02549
TBC1D1	23216	8.01921
SLC12A8	84561	8.01572
SLC44A5	204962	8.0041
MADCAM1	8174	8.00242
SOAT1	6646	8.00219
ARL5A	26225	8.00053
RBM4B	83759	7.9997
TSPAN9	10867	7.99725
INA	9118	7.98935
AGO3	192669	7.98384
MAP3K9	4293	7.98124
HEATR3	55027	7.98013
CEACAM19	56971	7.97664
ITGA11	22801	7.97347
DNAJC28	54943	7.97324
ZNF654	55279	7.97265
ATXN2L	11273	7.97067
LRFN5	145581	7.96937
ZNF385B	151126	7.96816
LTV1	84946	7.96247
DUSP7	1849	7.9617
RAB11FIP3	9727	7.95874
EEF2K	29904	7.95684
C9orf72	203228	7.955
SERTAD4	56256	7.95405
GPR85	54329	7.95267
MICU3	286097	7.94872
ACAN	176	7.94775
PPIL2	23759	7.94454
PLEKHO1	51177	7.94178
C18orf25	147339	7.93539
SMAD7	4092	7.92764
ITGB3BP	23421	7.92382
MAP2K3	5606	7.9212
CLUHP3	100132341	7.91235
MRPS26	64949	7.90851
PARD6B	84612	7.9029
UST	10090	7.89937
TRIM9	114088	7.89904
TAF4B	6875	7.89477
ADAM8	101	7.89382
LOC100294145	100294145	7.89194
ABHD13	84945	7.89159
IRF2BP2	359948	7.88622
FAM155A	728215	7.87918
SPAG5	10615	7.87908
LEMD2	221496	7.87563
JAK1	3716	7.87432
ADGRA1	84435	7.8734
ZBTB47	92999	7.86899
FOXP1	27086	7.86366
CCSER1	401145	7.85237
C1orf162	128346	7.85201
ZBTB7A	51341	7.83912
PTX3	5806	7.83598
ENKD1	84080	7.83514
REPIN1	29803	7.8322
PTPN4	5775	7.82865
RABEP2	79874	7.82721
TRIM13	10206	7.82647
NGEF	25791	7.81439
TSEN54	283989	7.80853
HCG4	54435	7.80556
FAM210B	116151	7.80456
SUPT20H	55578	7.80167
PPP1R3E	90673	7.79521
ZNF398	57541	7.79469
ABCC5	10057	7.7908
ARL3	403	7.78021
AP1S3	130340	7.77471
SERTAD2	9792	7.76682
CROCCP2	84809	7.76555
SOCS5	9655	7.76432
SEMA5B	54437	7.75318
FGF18	8817	7.7497
HYLS1	219844	7.74802
TRIM54	57159	7.73971
RASA3	22821	7.72517
GPLD1	2822	7.71949
BHLHE41	79365	7.71832
MDGA2	161357	7.71685
ZNF767P	79970	7.71312
IRF2BP1	26145	7.71145
MOK	5891	7.70899
RSPO2	340419	7.70451
LAMA4	3910	7.70294
CUX2	23316	7.70045
MIB2	142678	7.68992
ABCA6	23460	7.68852
ZNF487	642819	7.68374
CFAP65	255101	7.6825
NEB	4703	7.6778
LPCAT4	254531	7.67263
KHDC4	22889	7.67207
ADCY9	115	7.66934
BCL7A	605	7.66893
ITFG2	55846	7.66833
CYP2U1	113612	7.66601
PACSIN3	29763	7.66199
TDRD3	81550	7.6617
LAPTM4B	55353	7.65862
TIGD3	220359	7.64833
FBLN7	129804	7.63761
CDC42EP3	10602	7.62912
POU3F2	5454	7.62292
PELI3	246330	7.61697
F8A1	8263	7.61678
WFIKKN1	117166	7.61638
LRRFIP1	9208	7.61244
GABRB2	2561	7.60997
ABCA9	10350	7.60861
MBTD1	54799	7.60483
CTIF	9811	7.602
RBMS1	5937	7.59776
CNTLN	54875	7.59517
KAT6B	23522	7.59263
FNDC5	252995	7.58554
TRMT11	60487	7.57867
APPBP2	10513	7.57525
SETBP1	26040	7.57505
ARL4C	10123	7.57362
ZCCHC3	85364	7.57246
SLC22A23	63027	7.56772
LTB	4050	7.56548
GRAMD1B	57476	7.56137
BAZ1B	9031	7.55887
EDNRA	1909	7.55469
ASTE1	28990	7.54066
FADS6	283985	7.53297
ZFY	7544	7.53203
JCAD	57608	7.53164
ACVR1C	130399	7.52232
CITED2	10370	7.51859
RCL1	10171	7.51525
POU3F4	5456	7.50608
SLC9A1	6548	7.5055
MGST2	4258	7.5044
ANKZF1	55139	7.49712
HUNK	30811	7.48709
NFIL3	4783	7.48584
APOL2	23780	7.485
LNX2	222484	7.484
FLJ23867	200058	7.48392
SERPINB9	5272	7.47707
CBX7	23492	7.4768
KYAT1	883	7.47648
JAKMIP3	282973	7.47287
PHTF1	10745	7.47277
FBXO46	23403	7.47244
HSPA4L	22824	7.47138
RCN3	57333	7.4664
YTHDC2	64848	7.46564
PRC1	9055	7.45959
SP3	6670	7.4545
CNTRL	11064	7.44306
LIN28B	389421	7.44152
AKAP7	9465	7.4359
ZFYVE9	9372	7.42554
CRTC2	200186	7.42492
MPP5	64398	7.42348
PLOD2	5352	7.42317
RMI1	80010	7.41444
ST8SIA1	6489	7.40177
MDC1	9656	7.39999
JADE1	79960	7.39809
ZNF773	374928	7.39753
PPWD1	23398	7.3968
FIZ1	84922	7.39634
AR	367	7.3909
MACO1	55219	7.38659
CTTNBP2	83992	7.38542
ATAD2B	54454	7.37728
GOLGA1	2800	7.37722
HMGB2	3148	7.37519
FKBP7	51661	7.37245
ADRB1	153	7.36271
ABCD2	225	7.36093
NUP107	57122	7.35935
LMTK2	22853	7.35843
CLVS2	134829	7.35681
MAN2A2	4122	7.35544
DDHD2	23259	7.34913
PAGR1	79447	7.34871
TFDP1	7027	7.34804
DLG5	9231	7.34577
ZNF133	7692	7.34192
IFRD2	7866	7.34086
UBP1	7342	7.33965
HMBS	3145	7.33494
ALKBH2	121642	7.32944
PPL	5493	7.32394
MUM1	84939	7.32123
PDE7A	5150	7.31913
MXD4	10608	7.3181
WDR97	340390	7.31297
CCNL1	57018	7.31242
C17orf100	388327	7.31219
CRABP1	1381	7.30239
BCO2	83875	7.30198
UTP23	84294	7.2975
CADM4	199731	7.29424
SLC35E1	79939	7.29378
WNT3	7473	7.28666
ALDH1A3	220	7.28018
CYB5R4	51167	7.27305
ZNF266	10781	7.27032
PCDH11Y	83259	7.26971
IL6R	3570	7.26903
IGFBP2	3485	7.26539
USP16	10600	7.26539
ADO	84890	7.26248
C18orf21	83608	7.26199
TEDC2	80178	7.26021
ATP6V0A2	23545	7.25882
SPNS2	124976	7.25289
PIDD1	55367	7.25183
LINC01106	151009	7.25133
FAM216A	29902	7.25043
RFX5	5993	7.24922
KCNH6	81033	7.24217
PIAS2	9063	7.23896
GTF3C3	9330	7.23177
ANGEL2	90806	7.22644
PILRA	29992	7.22481
SV2A	9900	7.21908
ZFYVE19	84936	7.21593
MCM8	84515	7.21494
CCDC146	57639	7.21379
ZNF34	80778	7.21312
TRIM32	22954	7.21274
TPCN1	53373	7.20963
CNFN	84518	7.2076
MROH6	642475	7.20388
KCND3	3752	7.19958
ABCC1	4363	7.19746
PLEKHF1	79156	7.19658
FGF17	8822	7.19598
MGARP	84709	7.19597
PPFIA1	8500	7.19488
KCNH3	23416	7.19063
ZNF148	7707	7.18846
TCERG1	10915	7.18796
BBS7	55212	7.18793
NUP35	129401	7.18534
BMP8A	353500	7.17395
MFSD9	84804	7.16949
STAG3L4	64940	7.16899
TFB2M	64216	7.16735
FGD5	152273	7.16489
RCC1	1104	7.16399
POLD3	10714	7.15982
TRIP4	9325	7.15325
FOXP2	93986	7.1524
TNFAIP1	7126	7.15087
OBSL1	23363	7.14787
DACT2	168002	7.14715
ZNF692	55657	7.14686
SLC12A5	57468	7.14139
KAT8	84148	7.14025
ARNTL	406	7.13938
SCARF2	91179	7.1391
CDKL1	8814	7.1389
TMEM170B	100113407	7.13544
SAV1	60485	7.13354
NOP2	4839	7.13286
MRGBP	55257	7.13105
DPP8	54878	7.13006
TCOF1	6949	7.11921
ZNF586	54807	7.11886
WASHC4	23325	7.11623
AFTPH	54812	7.11544
ITPR1	3708	7.11517
ALS2	57679	7.1059
ZNF598	90850	7.10391
DPY19L1P1	100129460	7.10345
ANKRD9	122416	7.10341
PRR14	78994	7.10294
FAM160B2	64760	7.10224
WDR91	29062	7.10082
TMEM268	203197	7.09937
ATP1B1	481	7.095
ABTB1	80325	7.09204
NFKBIZ	64332	7.08368
SNTG1	54212	7.08281
RPS28	6234	7.08024
RPF1	80135	7.07944
REV3L	5980	7.07858
SDR16C5	195814	7.075
CRYGS	1427	7.06828
ABCG4	64137	7.06816
ENTPD4	9583	7.06583
PCDHB10	56126	7.04896
TMEM38A	79041	7.04767
CACNA1A	773	7.04461
FAM3C	10447	7.04273
ZNF526	116115	7.04262
CEP85L	387119	7.03798
RPL3	6122	7.03223
LINC00999	399744	7.03177
PCDHB14	56122	7.02343
CNTNAP5	129684	7.02231
USP9Y	8287	7.02138
MICAL2	9645	7.01867
AUTS2	26053	7.01818
FBXO33	254170	7.01602
MAT2B	27430	7.01268
FMN1	342184	7.01254
FBXL12	54850	7.01194
POGK	57645	7.01151
TMF1	7110	7.00888
EMILIN3	90187	7.00376
NEGR1	257194	7.00145
PVALB	5816	7.00029
CENPC	1060	6.99929
LAMA3	3909	6.99382
WDR81	124997	6.99369
RASSF7	8045	6.99259
SCAMP5	192683	6.9886
C1orf174	339448	6.98756
PFKFB2	5208	6.98726
CCDC152	100129792	6.9856
TRIP11	9321	6.98291
ZNF711	7552	6.9816
CHRM2	1129	6.97654
PCSK1	5122	6.97645
FKBP11	51303	6.97637
SEMA4C	54910	6.97631
FANCC	2176	6.97598
DFFB	1677	6.97483
CIT	11113	6.97435
BEND6	221336	6.9741
KLHL21	9903	6.97369
LOC100130950	100130950	6.9705
CDH7	1005	6.97049
CKMT1A	548596	6.97013
RAB37	326624	6.956
ATP6AP1L	92270	6.94721
BICDL1	92558	6.93991
NUP160	23279	6.93949
PAN2	9924	6.93727
ANKRD24	170961	6.93629
ACSL6	23305	6.93049
SYNE2	23224	6.93024
PCGF1	84759	6.92804
SLC35A4	113829	6.92614
B3GNT9	84752	6.92592
ALX3	257	6.92533
TMEM39A	55254	6.92481
LY6G5B	58496	6.91853
CHD1	1105	6.91734
PCDH11X	27328	6.9164
OSGEP	55644	6.91042
CHRNA2	1135	6.91017
STAU2	27067	6.9099
ARSG	22901	6.9074
CDH12	1010	6.90195
PER3	8863	6.90096
NREP	9315	6.8997
VWDE	221806	6.89801
TICAM1	148022	6.8952
CPNE9	151835	6.89444
MYO5C	55930	6.89214
TMTC4	84899	6.89178
P2RX6	9127	6.88683
DPY19L2P4	442523	6.88537
OSBPL1A	114876	6.88206
LEPROTL1	23484	6.88186
KAT2A	2648	6.87875
NFYC	4802	6.87718
E2F6	1876	6.87361
TCTEX1D1	200132	6.87307
IL6ST	3572	6.8695
C16orf45	89927	6.8631
CCDC78	124093	6.85716
MID2	11043	6.85657
POMT1	10585	6.85596
GPR19	2842	6.8496
ZNF280D	54816	6.8493
UXS1	80146	6.84873
ARHGAP9	64333	6.84502
CYB561D1	284613	6.84276
PDE7B	27115	6.83922
ANKRD49	54851	6.83671
DSCAML1	57453	6.83055
KIF5A	3798	6.82926
NFIX	4784	6.82688
PDIK1L	149420	6.82655
TIAM2	26230	6.82477
SHMT1	6470	6.82369
FAAH2	158584	6.82149
PVR	5817	6.8211
ITGA2B	3674	6.82101
SYNE1	23345	6.81725
PRPF39	55015	6.81223
MED9	55090	6.80997
RERE	473	6.80706
THOC2	57187	6.80349
C9orf3	84909	6.80273
IFI27	3429	6.80189
MTA2	9219	6.79604
MRGPRF	116535	6.79398
CLGN	1047	6.792
TRIM4	89122	6.78917
RBM41	55285	6.78604
CLCN2	1181	6.78435
KIF27	55582	6.7828
STAM2	10254	6.78016
SACS	26278	6.78
RUFY1	80230	6.77859
HRH2	3274	6.77261
INPP5B	3633	6.77173
STK36	27148	6.77103
CCDC66	285331	6.7687
BIN3	55909	6.76468
ELL2	22936	6.76297
ZBTB5	9925	6.76137
PRMT9	90826	6.76041
PMEPA1	56937	6.75443
SMC5	23137	6.74773
TPRKB	51002	6.74709
SLC29A1	2030	6.74687
PNISR	25957	6.74179
BTN2A2	10385	6.74107
CEP290	80184	6.73572
INPP5E	56623	6.73253
VSTM2A	222008	6.7314
L3MBTL2	83746	6.72547
EOGT	285203	6.7249
NUP54	53371	6.72342
TCTN2	79867	6.72255
ZMYND8	23613	6.72056
NSUN5	55695	6.71712
TBX1	6899	6.71293
COL19A1	1310	6.71264
SLC16A7	9194	6.71214
CHML	1122	6.7107
DNAJC4	3338	6.71063
ANKFY1	51479	6.70196
ZNF558	148156	6.6978
CLDN12	9069	6.69555
MAP9	79884	6.6938
IL17RA	23765	6.69332
SLC25A34	284723	6.69323
ELOVL4	6785	6.69288
ZNF223	7766	6.68525
ST6GALNAC1	55808	6.67617
MFHAS1	9258	6.67509
ANKRD37	353322	6.6722
MAP3K14	9020	6.67048
TRIM35	23087	6.66478
MED13	9969	6.66255
SCAI	286205	6.66165
SMYD4	114826	6.65311
SMC1A	8243	6.64412
KCNB1	3745	6.64326
LRRC8C	84230	6.63816
CTPS2	56474	6.63573
C3orf18	51161	6.6356
RELL2	285613	6.63002
TENM2	57451	6.62787
KAT6A	7994	6.62471
ZNF77	58492	6.62319
CCNG2	901	6.61507
ACTN4	81	6.61107
RABL2A	11159	6.60562
MXI1	4601	6.60552
TAP1	6890	6.6031
MUC20	200958	6.59904
NFX1	4799	6.5971
COG2	22796	6.5967
SMOC2	64094	6.59471
FAM135A	57579	6.59353
MCF2	4168	6.58539
CTNNB1	1499	6.58351
PLAT	5327	6.58232
EVL	51466	6.57924
AGPAT3	56894	6.57428
HELQ	113510	6.57354
ZNF33A	7581	6.57263
ADAMTS5	11096	6.56861
CLK4	57396	6.5682
ATP8B2	57198	6.56783
USP38	84640	6.56698
SLC15A4	121260	6.56483
GPR158	57512	6.56477
DESI2	51029	6.56027
CLN6	54982	6.55556
CUX1	1523	6.54523
POMT2	29954	6.54358
MYBPHL	343263	6.54303
DUSP1	1843	6.54252
PARP16	54956	6.53997
SPIDR	23514	6.5399
ECSIT	51295	6.53779
THEM4	117145	6.53333
KIAA1217	56243	6.52647
CELSR3	1951	6.52288
KIF5C	3800	6.52256
CCDC14	64770	6.52247
ZCCHC6	79670	6.52144
RGL2	5863	6.51287
GPX7	2882	6.51196
PHIP	55023	6.50871
PXN	5829	6.50168
GSE1	23199	6.49811
EPHA3	2042	6.49301
SLC25A41	284427	6.49295
SNAPC2	6618	6.49294
PARP2	10038	6.48035
COL11A2	1302	6.47457
NKTR	4820	6.46895
MRS2	57380	6.45711
FASTKD3	79072	6.44436
EPM2AIP1	9852	6.4441
ROCK2	9475	6.44396
SCAND2P	54581	6.4427
PIM3	415116	6.44219
CDKN1B	1027	6.43661
NVL	4931	6.43514
POLDIP2	26073	6.4351
TMCO6	55374	6.43115
PLXNA2	5362	6.42912
SLTM	79811	6.42864
BRWD3	254065	6.42859
SCAMP1	9522	6.42582
DUSP11	8446	6.42406
MEG3	55384	6.41942
MTMR4	9110	6.41914
ZNF567	163081	6.41867
SLC22A5	6584	6.41623
FGF14	2259	6.41378
GSTT1	2952	6.41262
PPP1R3F	89801	6.41241
SLC47A1	55244	6.41185
TSHZ3	57616	6.41002
LRRC55	219527	6.40859
LY6D	8581	6.40748
C3orf58	205428	6.40697
SLC6A6	6533	6.40671
GNPTG	84572	6.40609
RASIP1	54922	6.4025
RIMS4	140730	6.40219
FNBP4	23360	6.40214
SHROOM2	357	6.39879
TMEM255B	348013	6.39583
PCDHB13	56123	6.39088
CNOT6L	246175	6.39077
LONRF3	79836	6.38999
FBXL6	26233	6.38921
CAMK2N2	94032	6.38606
SETD7	80854	6.38603
MYBBP1A	10514	6.38577
NFYB	4801	6.38561
CCNL2	81669	6.38042
VAPA	9218	6.37537
DDX23	9416	6.37197
GPR146	115330	6.36535
AFF1	4299	6.36299
ASNSD1	54529	6.36294
BRD8	10902	6.35468
NCALD	83988	6.34794
REPS1	85021	6.3475
GCNA	93953	6.34529
SIRT1	23411	6.34262
PRR22	163154	6.34165
ABTB2	25841	6.33702
RSBN1	54665	6.33624
LIN7A	8825	6.33174
ZBTB16	7704	6.33103
CDC42SE1	56882	6.32923
ZNF684	127396	6.32448
UNC13C	440279	6.32386
TOP1	7150	6.32367
DNAH1	25981	6.31834
SERAC1	84947	6.31815
CACNA1I	8911	6.31614
CISD2	493856	6.30881
ABCD4	5826	6.3063
DUSP8	1850	6.30481
NUDT5	11164	6.30383
SLK	9748	6.30197
MTREX	23517	6.30019
PXYLP1	92370	6.29744
FKBP5	2289	6.29547
MICAL3	57553	6.29341
OLFML2A	169611	6.29314
ATP10A	57194	6.28624
DEPDC5	9681	6.28397
SLC46A3	283537	6.28365
DUS1L	64118	6.28275
CEP44	80817	6.27496
AAK1	22848	6.27446
NELFA	7469	6.27299
NPPB	4879	6.27111
MLPH	79083	6.26811
SNHG10	283596	6.26682
REEP5	7905	6.26535
ARL13B	200894	6.26442
ZNF783	100289678	6.26091
STIM2	57620	6.25324
MAGI3	260425	6.25287
CA7	766	6.25221
PUS1	80324	6.25085
RBM17	84991	6.248
RHOQ	23433	6.24435
ZNF786	136051	6.24421
FAM90A1	55138	6.2432
CRTAP	10491	6.24225
MRPL48	51642	6.2382
FOSB	2354	6.23575
MYOZ3	91977	6.23517
ZNF672	79894	6.23288
HSD11B2	3291	6.23285
CYTH1	9267	6.2294
ZNF540	163255	6.22935
ZRANB2	9406	6.22442
GABPA	2551	6.22407
ZNF416	55659	6.22213
SAC3D1	29901	6.22101
EEF1D	1936	6.21904
RTKN2	219790	6.20769
YOD1	55432	6.20735
MAT2A	4144	6.20461
SPINK2	6691	6.20426
HRC	3270	6.20159
MCF2L2	23101	6.19707
NEXN	91624	6.19579
BRF1	2972	6.19412
CELSR2	1952	6.19263
SUV39H2	79723	6.19197
ZNF662	389114	6.19027
UTY	7404	6.19024
MITF	4286	6.18403
FOCAD	54914	6.17181
SYT3	84258	6.17146
KNG1	3827	6.16099
NUAK1	9891	6.15722
ZNF44	51710	6.15607
BCL2L2	599	6.14856
BRSK2	9024	6.14763
UNK	85451	6.14567
SPEG	10290	6.14562
FAM98B	283742	6.14474
SCARB1	949	6.14312
ZFYVE26	23503	6.13665
CLASP2	23122	6.12957
TTC28	23331	6.12848
SLFN5	162394	6.12649
ACD	65057	6.12476
CD274	29126	6.12209
MTR	4548	6.12116
AGAP11	119385	6.12103
C12orf65	91574	6.11794
MCM3	4172	6.11695
SRSF1	6426	6.1151
ADSSL1	122622	6.11158
PGM3	5238	6.10723
LUC7L	55692	6.10644
ADM	133	6.10345
ATPAF2	91647	6.10218
TBCC	6903	6.09838
JMJD6	23210	6.09777
ELF2	1998	6.09586
RFXAP	5994	6.0939
LYST	1130	6.09328
UBN1	29855	6.09213
AMH	268	6.09053
ZNF629	23361	6.09024
RAD54L	8438	6.08773
WIPI1	55062	6.08575
MICU2	221154	6.08482
C15orf41	84529	6.07017
STX8	9482	6.06648
FES	2242	6.06468
DIAPH1	1729	6.06235
PARP3	10039	6.05912
ZNF415	55786	6.05178
EML6	400954	6.05042
ACSL3	2181	6.04932
CCDC39	339829	6.04746
SLC25A32	81034	6.04645
FBXL15	79176	6.04369
IMPA1	3612	6.0435
KCNS2	3788	6.03965
PLCB1	23236	6.03579
ZNF772	400720	6.03465
ZNF641	121274	6.03444
SPRTN	83932	6.03224
MAFB	9935	6.03041
EML5	161436	6.03039
LAMC1	3915	6.02929
RIPK1	8737	6.02424
NDUFA10	4705	6.02322
MX1	4599	6.01994
MLXIPL	51085	6.01717
MPC1	51660	6.01272
RAB40C	57799	6.01226
PEX3	8504	6.00576
HAR1A	768096	6.00565
SLC26A10	65012	6.00549
ZNF781	163115	6.00312
WDR35	57539	5.99332
CYTH3	9265	5.98401
CTNNA1	1495	5.97839
FAT3	120114	5.97711
SYT2	127833	5.97577
SLC25A28	81894	5.97161
SMARCAD1	56916	5.96745
SEC31B	25956	5.96222
DBR1	51163	5.96075
WASHC1	100287171	5.95884
LNP1	348801	5.9578
PAM	5066	5.95643
NAPRT	93100	5.94355
RNF144A	9781	5.93924
IDI2-AS1	55853	5.93835
MET	4233	5.93605
COX7A1	1346	5.93481
AP1G2	8906	5.93403
MLLT6	4302	5.93014
PIGU	128869	5.92697
CEP295	85459	5.92361
OXSR1	9943	5.92203
NFIC	4782	5.92042
SORCS1	114815	5.91962
MKLN1	4289	5.9175
ULK1	8408	5.91415
VPS4A	27183	5.90827
FRZB	2487	5.90662
SLC38A1	81539	5.90542
ANKRD29	147463	5.90351
DMPK	1760	5.90123
AKAP9	10142	5.89818
FAM19A2	338811	5.89263
ZNF136	7695	5.89144
USP33	23032	5.89128
PNPT1	87178	5.88983
ZNF365	22891	5.88566
IL17RC	84818	5.88475
DYRK4	8798	5.88107
SMARCC1	6599	5.87887
NKX3-1	4824	5.87541
UBE2O	63893	5.8741
HES6	55502	5.86612
CAD	790	5.86551
STX6	10228	5.86301
XBP1	7494	5.85667
FAM104B	90736	5.85244
GGT1	2678	5.8518
LRRFIP2	9209	5.85103
PRR16	51334	5.85042
FBRS	64319	5.85007
ARFGEF2	10564	5.84835
MRPL34	64981	5.84798
RNF168	165918	5.84719
CDON	50937	5.8448
ANKRD16	54522	5.83708
TTC25	83538	5.8366
CEP350	9857	5.83408
SYS1	90196	5.83245
NAV2	89797	5.83192
ZBTB8A	653121	5.82965
CUL3	8452	5.8292
TMEM150A	129303	5.82801
ZNF232	7775	5.82388
RWDD1	51389	5.82327
MYLK2	85366	5.82277
CABLES2	81928	5.81707
FBRSL1	57666	5.81616
OR2L13	284521	5.81435
SLC35B4	84912	5.81404
CCNB1IP1	57820	5.8129
MFAP3	4238	5.81288
TANK	10010	5.80429
GOLGA8A	23015	5.80228
KDM2B	84678	5.79563
KCNJ3	3760	5.7945
GGA2	23062	5.79314
DEGS2	123099	5.79306
PCDHA11	56138	5.79209
UBL3	5412	5.78874
DBF4	10926	5.78772
EMB	133418	5.78401
MTF2	22823	5.78314
LRRTM3	347731	5.78159
MUTYH	4595	5.77772
UNC13B	10497	5.7777
BEND7	222389	5.77627
ARHGAP26	23092	5.77474
XPR1	9213	5.77391
SLC46A1	113235	5.77368
CCDC96	257236	5.7725
POU3F1	5453	5.77229
PLEKHG1	57480	5.77194
TENM4	26011	5.77069
ZNF547	284306	5.77025
DYNC2H1	79659	5.76589
RNF112	7732	5.76504
PPP1CC	5501	5.76187
KCTD3	51133	5.75972
CASC3	22794	5.7596
CPLX2	10814	5.75895
ERRFI1	54206	5.75391
SORBS1	10580	5.75348
QSER1	79832	5.7485
IQCE	23288	5.74498
KIAA1107	23285	5.74423
PEX6	5190	5.7439
DHX57	90957	5.7422
ZNF224	7767	5.73991
DCLRE1C	64421	5.73637
SSFA2	6744	5.73275
HCN2	610	5.73158
VGLL4	9686	5.73105
RPS6KB2	6199	5.73039
GHDC	84514	5.72585
SOCS4	122809	5.72396
TMEM204	79652	5.72376
DPT	1805	5.72255
PHF3	23469	5.71973
FOSL2	2355	5.71938
PPM1D	8493	5.71696
FAP	2191	5.71616
CCDC122	160857	5.71555
PTTG1	9232	5.71462
BAZ2A	11176	5.71452
WHAMM	123720	5.70432
TOP3A	7156	5.70401
ACBD4	79777	5.70397
TBC1D8	11138	5.70095
AFG3L1P	172	5.69831
MEX3D	399664	5.69146
STXBP5L	9515	5.6899
PMS1	5378	5.68954
DCBLD1	285761	5.6864
NAT8L	339983	5.68495
RAI1	10743	5.68485
H1FX	8971	5.68319
FAM89B	23625	5.68276
MIS18BP1	55320	5.68205
EBLN2	55096	5.6815
DAZAP1	26528	5.67316
ANKRD13A	88455	5.67084
BBS1	582	5.66637
KCNIP3	30818	5.66313
ZNF507	22847	5.66254
ETS1	2113	5.65647
PARG	8505	5.65382
TIA1	7072	5.65189
PCGF2	7703	5.64591
MAPKBP1	23005	5.64539
KCNIP2	30819	5.64471
SLC43A1	8501	5.64417
SPAG9	9043	5.63668
C2orf68	388969	5.63659
USP3	9960	5.6352
TBC1D8B	54885	5.63488
ZNF24	7572	5.63476
RLF	6018	5.6345
PHF2	5253	5.63448
LIN7C	55327	5.6309
DENND4B	9909	5.62789
MED11	400569	5.62404
NAP1L3	4675	5.62263
RPTOR	57521	5.62253
C15orf59	388135	5.62148
ZNF394	84124	5.61998
ZBTB17	7709	5.61923
WDR70	55100	5.61308
DRP2	1821	5.61282
TUBGCP6	85378	5.61252
G2E3	55632	5.61175
C11orf68	83638	5.60918
FLT4	2324	5.60655
SPINK8	646424	5.60548
KCNA2	3737	5.60175
ZNF777	27153	5.59827
TP53AIP1	63970	5.59802
FLRT3	23767	5.59762
PFAS	5198	5.59689
EFCAB7	84455	5.59468
SLC38A5	92745	5.59332
DZANK1	55184	5.59267
SOX15	6665	5.59156
LINC00889	158696	5.59129
EZH1	2145	5.5896
TSPYL4	23270	5.58826
TMCC2	9911	5.58529
TMEM67	91147	5.58456
LRRC17	10234	5.57959
KIAA0895L	653319	5.57477
BORCS6	54785	5.57477
PLEKHM1	9842	5.57289
RBM39	9584	5.57234
EMCN	51705	5.56569
ATP1B3	483	5.56433
ARHGEF17	9828	5.56317
RBM6	10180	5.56284
SNX9	51429	5.56277
ITIH4	3700	5.56218
POU3F3	5455	5.55832
SNAP25	6616	5.5513
SLCO4A1	28231	5.54852
ZNF222	7673	5.54787
TUBE1	51175	5.54619
BMS1	9790	5.5446
DIRAS1	148252	5.54353
TYK2	7297	5.54097
MYO1C	4641	5.53047
ZSCAN31	64288	5.53041
XKR8	55113	5.52975
STAMBPL1	57559	5.52677
PRRT2	112476	5.52642
TSPAN1	10103	5.52502
ACTR5	79913	5.52501
ZNF260	339324	5.52038
DEXI	28955	5.51223
ADGRL2	23266	5.50856
ZNF7	7553	5.50775
HNRNPF	3185	5.50761
DDX28	55794	5.50312
ATR	545	5.5011
NXPH3	11248	5.49757
CDK5RAP3	80279	5.49727
ZNF280B	140883	5.49698
ATP6V1E2	90423	5.4963
MCL1	4170	5.49439
AP5M1	55745	5.48999
HLF	3131	5.48881
SORT1	6272	5.48809
PPT1	5538	5.47933
CEP162	22832	5.47918
MARVELD1	83742	5.47481
PCDHA5	56143	5.47476
TBC1D19	55296	5.47429
NPR3	4883	5.47133
ATP6V1G1	9550	5.46988
C11orf54	28970	5.4688
CCDC142	84865	5.46683
SLC35A5	55032	5.46206
ZFAND4	93550	5.46159
LMO2	4005	5.459
ARAP2	116984	5.45549
COG7	91949	5.45453
UTRN	7402	5.45314
PRKCA	5578	5.45192
STXBP1	6812	5.45116
HAPLN4	404037	5.44811
AKAP10	11216	5.4463
GCC2	9648	5.4447
RCAN2	10231	5.43884
HSD17B11	51170	5.43874
TMEM267	64417	5.4382
ROCK1	6093	5.43674
RIMKLA	284716	5.43607
FBXO21	23014	5.43583
L3MBTL3	84456	5.42917
BUB1B	701	5.42905
CACNG7	59284	5.42401
RUNX2	860	5.42256
POLR1D	51082	5.41534
BRPF1	7862	5.41357
SDCBP	6386	5.40822
NR2F1	7025	5.40772
NRG4	145957	5.40668
LAMA5	3911	5.3993
PCNA	5111	5.39815
LINC01061	401149	5.39352
ACTR1B	10120	5.39184
SLC4A10	57282	5.38952
CCDC65	85478	5.38717
FCHO1	23149	5.38166
BTBD7	55727	5.37525
TAZ	6901	5.37379
LRRN3	54674	5.3735
FAM71E1	112703	5.37324
ARAP3	64411	5.3693
NOB1	28987	5.36221
MTG1	92170	5.36087
SEC14L5	9717	5.35809
TNRC6C	57690	5.35644
IER5L	389792	5.35384
INTS14	81556	5.35295
NOXA1	10811	5.35195
TMEM109	79073	5.35076
RFESD	317671	5.34911
RPP25	54913	5.34895
SPTBN4	57731	5.34773
C21orf58	54058	5.34531
CRIP3	401262	5.34469
LANCL3	347404	5.34138
RNF220	55182	5.33999
SPIRE1	56907	5.33826
DGKD	8527	5.33343
SLITRK4	139065	5.33149
TTC21A	199223	5.33076
CADM3	57863	5.33021
TMEM161B	153396	5.32729
GNL3L	54552	5.32418
ERMP1	79956	5.31822
PDZD8	118987	5.31706
AIP	9049	5.31702
MTFR1	9650	5.31061
RPL13P5	283345	5.30505
LINGO2	158038	5.30471
KPNA5	3841	5.30321
CAMKK2	10645	5.30266
FBXL20	84961	5.29798
PLAG1	5324	5.29694
RALGPS1	9649	5.29578
GABRG2	2566	5.29357
AK1	203	5.29338
SLC24A4	123041	5.29127
SNCAIP	9627	5.29014
MPLKIP	136647	5.28971
WWC2	80014	5.28736
LUZP1	7798	5.28623
LRPPRC	10128	5.28465
HDAC8	55869	5.28233
NF2	4771	5.28079
PPIL3	53938	5.28003
UBE2D1	7321	5.27998
ZNF789	285989	5.27525
SLC45A4	57210	5.27424
GPR61	83873	5.27162
GFRA2	2675	5.26993
TMEM25	84866	5.269
MKNK1	8569	5.2678
WHRN	25861	5.26708
TAP2	6891	5.26168
ZNF12	7559	5.26157
VIPR1	7433	5.26052
KIAA1324L	222223	5.26048
CHN1	1123	5.25871
GPR108	56927	5.24895
LOC100289230	100289230	5.24693
STAT4	6775	5.24592
PATL1	219988	5.24381
EBF4	57593	5.24066
TMEM35A	59353	5.23997
LGI3	203190	5.23993
MATK	4145	5.23635
ZNF443	10224	5.23192
DDB2	1643	5.2319
C5orf56	441108	5.22624
ZDHHC11	79844	5.22544
SLIT2	9353	5.22223
HBP1	26959	5.21215
SSX2IP	117178	5.21074
MBTPS1	8720	5.20857
B4GALT6	9331	5.20599
CFAP53	220136	5.20533
KCNA1	3736	5.204
ZNF337	26152	5.20294
C5orf42	65250	5.19887
VWA5B2	90113	5.19456
IRS1	3667	5.18887
RERG	85004	5.18872
LEF1	51176	5.18717
MRPS30	10884	5.18393
LGR6	59352	5.18328
ADGRA2	25960	5.18314
DDX31	64794	5.18307
PSPC1	55269	5.17735
AVPI1	60370	5.17437
EPHB1	2047	5.16958
TMEM216	51259	5.16672
MBD6	114785	5.16653
FBXO16	157574	5.16629
TC2N	123036	5.16608
SPRY2	10253	5.1654
ZNF358	140467	5.16365
ZNF267	10308	5.16168
MAML3	55534	5.16011
MFN1	55669	5.15991
MGAT4A	11320	5.15713
LRP2BP	55805	5.15591
OLR1	4973	5.15432
PYM1	84305	5.15375
GRIP2	80852	5.1495
PRKAA1	5562	5.14722
ZDHHC2	51201	5.14556
ARHGAP10	79658	5.13541
RGS7	6000	5.13415
LMBR1L	55716	5.1298
TMEM120B	144404	5.12874
MX2	4600	5.12845
ZNF541	84215	5.12627
CACNG2	10369	5.12619
APIP	51074	5.1257
BARD1	580	5.12384
GNAS	2778	5.12212
REEP2	51308	5.11905
CCDC181	57821	5.11024
PXDN	7837	5.10767
FLYWCH1	84256	5.10686
PDP2	57546	5.10646
PMAIP1	5366	5.10632
ZNF146	7705	5.10314
ZNF112	7771	5.10099
SRARP	149563	5.10048
TMEM88	92162	5.09833
GPR162	27239	5.09355
SLC35A1	10559	5.09299
ACADM	34	5.09257
SPSB3	90864	5.09227
TCF4	6925	5.09087
VPS9D1	9605	5.09051
UBE2Q2	92912	5.08897
MAP2K6	5608	5.08726
ZSCAN26	7741	5.07597
TEX261	113419	5.07186
EIF1AX	1964	5.0699
MTHFD2L	441024	5.06989
WDR60	55112	5.06864
FAM126B	285172	5.06804
TRMT10A	93587	5.06715
GRIN2A	2903	5.06574
SMG7	9887	5.06204
KCNS1	3787	5.05889
MAP6D1	79929	5.05649
PAPOLG	64895	5.05543
PHF21B	112885	5.05152
CWF19L2	143884	5.05019
EXPH5	23086	5.04957
SNAP91	9892	5.0448
SAT2	112483	5.04444
ATN1	1822	5.03733
RNF157	114804	5.03675
ATRX	546	5.03609
LYG1	129530	5.03417
BHLHE22	27319	5.03216
HAGHL	84264	5.03202
ATG4D	84971	5.03051
ZCCHC11	23318	5.02509
ISLR	3671	5.02405
NCDN	23154	5.01771
SIPA1L2	57568	5.01618
PAPD4	167153	5.01343
CNTN5	53942	5.01069
NLRP3	114548	5.00993
RASSF8	11228	5.0095
ENTPD3	956	5.00595
WWC3	55841	5.00361
